# Supplementary material for: Characterization of single-nucleotide variation in Indian-origin rhesus macaques (Macaca mulatta)
Source: BMC Genomics. 2011 Jun 13;12:311. doi: 10.1186/1471-2164-12-311 (PMC3141668; doi:10.1186/1471-2164-12-311)
Supplement: Additional file 3 — Table S1, Additional file 3. SOLiD sequencing statistics. When using our new SOLiD data or prior data from the literature, our validation procedure only validated two alleles for any location, regardless of the data sets being compared. However, for some SNPs, neither of the two validated alleles matched the published reference allele. Some (8) of these are likely due to Indian-origin vs. Chinese-origin differences. For the vast majority, however, there are two possibilities, each of which explains an undefinable proportion of these SNPs: (1) a proportion of the reference allele (Sanger) calls are wrong, and (2) a small proportion of the apparent three allele SNPs represent true SNPs with three valid alleles in Indian-origin rhesus macaques. [file 1471-2164-12-311-S3.XLS]

## Sheet: Sheet1
Table S1, Additional file 3. SOLiD sequencing statistics.
	Fold Coverage	Throughput (Mbp)	% unmapped reads	chemistry
17573	4.9X	14582.5	50.5	50bp fragment
17573	8.4X	25185	44.785	50bp mate pair with HiDRA
r1766	5.8X	16363.9	41.36	50bp fragment with HiDRA
r02120	3.3X	9544.16	50.11	50bp fragment with HiDRA
			# SNPs with apparent 3 alleles
Data from our study alone			0
Data from our study (SOLiD only) vs. reference			233448
Data from the literature (non-SOLiD only) vs. reference			8
Total			233456
When using our new SOLiD data or prior data from the literature, our validation
procedure only validated two alleles for any location, regardless of the data sets
being compared. However, for some SNPs, neither of the two validated alleles
matched the published reference allele. Some (8) of these are likely due to
Indian-origin vs. Chinese-origin differences. For the vast majority, however,
there are two possibilities, each of which explains an undefinable proportion
of these SNPs: (1) a proportion of the reference allele (Sanger) calls are wrong,
and (2) a small proportion of the apparent three allele SNPs represent true
SNPs with three valid alleles in Indian-origin rhesus macaques.
