# Supplementary material for: Characterization of single-nucleotide variation in Indian-origin rhesus macaques (Macaca mulatta)
Source: BMC Genomics. 2011 Jun 13;12:311. doi: 10.1186/1471-2164-12-311 (PMC3141668; doi:10.1186/1471-2164-12-311)
Supplement: Additional file 5 — Table S2, Additional file 5. Part 1 of dbSNP ss numbers for validated rhesus macaque SNPs. The first part of six of a table listing of all of the ss numbers from submission of the validated rhesus macaque SNPs to dbSNP. The ss numbers are not contiguous throughout the full set of 3,038,166 SNPs. [file 1471-2164-12-311-S5.TXT]

Batch1 NumSubSNPAdded: 1343080
Batch2 NumSubSNPAdded: 887119
Batch3 NumSubSNPAdded: 34554
Batch4 NumSubSNPAdded: 535983
Batch5 NumSubSNPAdded: 237430
local_identifier	NCBI_ss#
JRMML-000000000	215917075
JRMML-000000001	215917076
JRMML-000000002	215917077
JRMML-000000003	215917078
JRMML-000000004	215917083
JRMML-000000005	215917084
JRMML-000000006	215917085
JRMML-000000007	215917086
JRMML-000000008	215917087
JRMML-000000009	215917088
JRMML-000000010	215917089
JRMML-000000011	215917090
JRMML-000000012	215917091
JRMML-000000013	215917092
JRMML-000000014	215917093
JRMML-000000015	215917094
JRMML-000000016	215917095
JRMML-000000017	215917096
JRMML-000000018	215917097
JRMML-000000019	215917098
JRMML-000000020	215917099
JRMML-000000021	215917100
JRMML-000000022	215917101
JRMML-000000023	215917102
JRMML-000000024	215917103
JRMML-000000025	215917104
JRMML-000000026	215917105
JRMML-000000027	215917106
JRMML-000000028	215917107
JRMML-000000029	215917108
JRMML-000000030	215917109
JRMML-000000031	215917110
JRMML-000000032	215917111
JRMML-000000033	215917112
JRMML-000000034	215917113
JRMML-000000035	215917114
JRMML-000000036	215917115
JRMML-000000037	215917116
JRMML-000000038	215917117
JRMML-000000039	215917118
JRMML-000000040	215917119
JRMML-000000041	215917120
JRMML-000000042	215917121
JRMML-000000043	215917122
JRMML-000000044	215917123
JRMML-000000045	215917124
JRMML-000000046	215917125
JRMML-000000047	215917126
JRMML-000000048	215917127
JRMML-000000049	215917128
JRMML-000000050	215917129
JRMML-000000051	215917130
JRMML-000000052	215917131
JRMML-000000053	215917132
JRMML-000000054	215917133
JRMML-000000055	215917134
JRMML-000000056	215917135
JRMML-000000057	215917136
JRMML-000000058	215917137
JRMML-000000059	215917138
JRMML-000000060	215917139
JRMML-000000061	215917140
JRMML-000000062	215917141
JRMML-000000063	215917142
JRMML-000000064	215917143
JRMML-000000065	215917144
JRMML-000000066	215917145
JRMML-000000067	215917146
JRMML-000000068	215917147
JRMML-000000069	215917148
JRMML-000000070	215917149
JRMML-000000071	215917150
JRMML-000000072	215917151
JRMML-000000073	215917152
JRMML-000000074	215917153
JRMML-000000075	215917154
JRMML-000000076	215917155
JRMML-000000077	215917156
JRMML-000000078	215917157
JRMML-000000079	215917158
JRMML-000000080	215917159
JRMML-000000081	215917160
JRMML-000000082	215917161
JRMML-000000083	215917162
JRMML-000000084	215917163
JRMML-000000085	215917164
JRMML-000000086	215917165
JRMML-000000087	215917166
JRMML-000000088	215917167
JRMML-000000089	215917168
JRMML-000000090	215917169
JRMML-000000091	215917170
JRMML-000000092	215917171
JRMML-000000093	215917172
JRMML-000000094	215917173
JRMML-000000095	215917174
JRMML-000000096	215917175
JRMML-000000097	215917176
JRMML-000000098	215917177
JRMML-000000099	215917178
JRMML-000000100	215917179
JRMML-000000101	215917180
JRMML-000000102	215917181
JRMML-000000103	215917182
JRMML-000000104	215917183
JRMML-000000105	215917184
JRMML-000000106	215917185
JRMML-000000107	215917186
JRMML-000000108	215917187
JRMML-000000109	215917188
JRMML-000000110	215917189
JRMML-000000111	215917190
JRMML-000000112	215917191
JRMML-000000113	215917192
JRMML-000000114	215917193
JRMML-000000115	215917194
JRMML-000000116	215917195
JRMML-000000117	215917196
JRMML-000000118	215917197
JRMML-000000119	215917198
JRMML-000000120	215917199
JRMML-000000121	215917200
JRMML-000000122	215917201
JRMML-000000123	215917202
JRMML-000000124	215917203
JRMML-000000125	215917204
JRMML-000000126	215917205
JRMML-000000127	215917206
JRMML-000000128	215917207
JRMML-000000129	215917208
JRMML-000000130	215917209
JRMML-000000131	215917210
JRMML-000000132	215917211
JRMML-000000133	215917212
JRMML-000000134	215917213
JRMML-000000135	215917214
JRMML-000000136	215917215
JRMML-000000137	215917216
JRMML-000000138	215917217
JRMML-000000139	215917218
JRMML-000000140	215917219
JRMML-000000141	215917220
JRMML-000000142	215917221
JRMML-000000143	215917222
JRMML-000000144	215917223
JRMML-000000145	215917224
JRMML-000000146	215917225
JRMML-000000147	215917226
JRMML-000000148	215917227
JRMML-000000149	215917228
JRMML-000000150	215917229
JRMML-000000151	215917230
JRMML-000000152	215917231
JRMML-000000153	215917232
JRMML-000000154	215917233
JRMML-000000155	215917234
JRMML-000000156	215917235
JRMML-000000157	215917236
JRMML-000000158	215917237
JRMML-000000159	215917238
JRMML-000000160	215917239
JRMML-000000161	215917240
JRMML-000000162	215917241
JRMML-000000163	215917242
JRMML-000000164	215917243
JRMML-000000165	215917244
JRMML-000000166	215917245
JRMML-000000167	215917246
JRMML-000000168	215917247
JRMML-000000169	215917248
JRMML-000000170	215917249
JRMML-000000171	215917250
JRMML-000000172	215917251
JRMML-000000173	215917252
JRMML-000000174	215917253
JRMML-000000175	215917254
JRMML-000000176	215917255
JRMML-000000177	215917256
JRMML-000000178	215917257
JRMML-000000179	215917258
JRMML-000000180	215917259
JRMML-000000181	215917260
JRMML-000000182	215917261
JRMML-000000183	215917262
JRMML-000000184	215917263
JRMML-000000185	215917264
JRMML-000000186	215917265
JRMML-000000187	215917266
JRMML-000000188	215917267
JRMML-000000189	215917268
JRMML-000000190	215917269
JRMML-000000191	215917270
JRMML-000000192	215917271
JRMML-000000193	215917272
JRMML-000000194	215917273
JRMML-000000195	215917274
JRMML-000000196	215917275
JRMML-000000197	215917276
JRMML-000000198	215917277
JRMML-000000199	215917278
JRMML-000000200	215917279
JRMML-000000201	215917280
JRMML-000000202	215917281
JRMML-000000203	215917282
JRMML-000000204	215917283
JRMML-000000205	215917284
JRMML-000000206	215917285
JRMML-000000207	215917286
JRMML-000000208	215917287
JRMML-000000209	215917288
JRMML-000000210	215917289
JRMML-000000211	215917290
JRMML-000000212	215917291
JRMML-000000213	215917292
JRMML-000000214	215917293
JRMML-000000215	215917294
JRMML-000000216	215917295
JRMML-000000217	215917296
JRMML-000000218	215917297
JRMML-000000219	215917298
JRMML-000000220	215917299
JRMML-000000221	215917300
JRMML-000000222	215917301
JRMML-000000223	215917302
JRMML-000000224	215917303
JRMML-000000225	215917304
JRMML-000000226	215917305
JRMML-000000227	215917306
JRMML-000000228	215917307
JRMML-000000229	215917308
JRMML-000000230	215917309
JRMML-000000231	215917310
JRMML-000000232	215917311
JRMML-000000233	215917312
JRMML-000000234	215917313
JRMML-000000235	215917314
JRMML-000000236	215917315
JRMML-000000237	215917316
JRMML-000000238	215917317
JRMML-000000239	215917318
JRMML-000000240	215917319
JRMML-000000241	215917320
JRMML-000000242	215917321
JRMML-000000243	215917322
JRMML-000000244	215917323
JRMML-000000245	215917324
JRMML-000000246	215917325
JRMML-000000247	215917326
JRMML-000000248	215917327
JRMML-000000249	215917328
JRMML-000000250	215917329
JRMML-000000251	215917330
JRMML-000000252	215917331
JRMML-000000253	215917332
JRMML-000000254	215917333
JRMML-000000255	215917334
JRMML-000000256	215917335
JRMML-000000257	215917336
JRMML-000000258	215917337
JRMML-000000259	215917338
JRMML-000000260	215917339
JRMML-000000261	215917340
JRMML-000000262	215917341
JRMML-000000263	215917342
JRMML-000000264	215917343
JRMML-000000265	215917344
JRMML-000000266	215917345
JRMML-000000267	215917346
JRMML-000000268	215917347
JRMML-000000269	215917348
JRMML-000000270	215917349
JRMML-000000271	215917350
JRMML-000000272	215917351
JRMML-000000273	215917352
JRMML-000000274	215917353
JRMML-000000275	215917354
JRMML-000000276	215917355
JRMML-000000277	215917356
JRMML-000000278	215917357
JRMML-000000279	215917358
JRMML-000000280	215917359
JRMML-000000281	215917360
JRMML-000000282	215917361
JRMML-000000283	215917362
JRMML-000000284	215917363
JRMML-000000285	215917364
JRMML-000000286	215917365
JRMML-000000287	215917366
JRMML-000000288	215917367
JRMML-000000289	215917368
JRMML-000000290	215917369
JRMML-000000291	215917370
JRMML-000000292	215917371
JRMML-000000293	215917372
JRMML-000000294	215917373
JRMML-000000295	215917374
JRMML-000000296	215917375
JRMML-000000297	215917376
JRMML-000000298	215917377
JRMML-000000299	215917378
JRMML-000000300	215917379
JRMML-000000301	215917380
JRMML-000000302	215917381
JRMML-000000303	215917382
JRMML-000000304	215917383
JRMML-000000305	215917384
JRMML-000000306	215917385
JRMML-000000307	215917386
JRMML-000000308	215917387
JRMML-000000309	215917388
JRMML-000000310	215917389
JRMML-000000311	215917390
JRMML-000000312	215917391
JRMML-000000313	215917392
JRMML-000000314	215917393
JRMML-000000315	215917394
JRMML-000000316	215917395
JRMML-000000317	215917396
JRMML-000000318	215917397
JRMML-000000319	215917398
JRMML-000000320	215917399
JRMML-000000321	215917400
JRMML-000000322	215917401
JRMML-000000323	215917402
JRMML-000000324	215917403
JRMML-000000325	215917404
JRMML-000000326	215917405
JRMML-000000327	215917406
JRMML-000000328	215917407
JRMML-000000329	215917408
JRMML-000000330	215917409
JRMML-000000331	215917410
JRMML-000000332	215917411
JRMML-000000333	215917412
JRMML-000000334	215917413
JRMML-000000335	215917414
JRMML-000000336	215917415
JRMML-000000337	215917416
JRMML-000000338	215917417
JRMML-000000339	215917418
JRMML-000000340	215917419
JRMML-000000341	215917420
JRMML-000000342	215917421
JRMML-000000343	215917422
JRMML-000000344	215917423
JRMML-000000345	215917424
JRMML-000000346	215917425
JRMML-000000347	215917426
JRMML-000000348	215917427
JRMML-000000349	215917428
JRMML-000000350	215917429
JRMML-000000351	215917430
JRMML-000000352	215917431
JRMML-000000353	215917432
JRMML-000000354	215917433
JRMML-000000355	215917434
JRMML-000000356	215917435
JRMML-000000357	215917436
JRMML-000000358	215917437
JRMML-000000359	215917438
JRMML-000000360	215917439
JRMML-000000361	215917440
JRMML-000000362	215917441
JRMML-000000363	215917442
JRMML-000000364	215917443
JRMML-000000365	215917444
JRMML-000000366	215917445
JRMML-000000367	215917446
JRMML-000000368	215917447
JRMML-000000369	215917448
JRMML-000000370	215917449
JRMML-000000371	215917450
JRMML-000000372	215917451
JRMML-000000373	215917452
JRMML-000000374	215917453
JRMML-000000375	215917454
JRMML-000000376	215917455
JRMML-000000377	215917456
JRMML-000000378	215917457
JRMML-000000379	215917458
JRMML-000000380	215917459
JRMML-000000381	215917460
JRMML-000000382	215917461
JRMML-000000383	215917462
JRMML-000000384	215917463
JRMML-000000385	215917464
JRMML-000000386	215917465
JRMML-000000387	215917466
JRMML-000000388	215917467
JRMML-000000389	215917468
JRMML-000000390	215917469
JRMML-000000391	215917470
JRMML-000000392	215917471
JRMML-000000393	215917472
JRMML-000000394	215917473
JRMML-000000395	215917474
JRMML-000000396	215917475
JRMML-000000397	215917476
JRMML-000000398	215917477
JRMML-000000399	215917478
JRMML-000000400	215917479
JRMML-000000401	215917480
JRMML-000000402	215917481
JRMML-000000403	215917482
JRMML-000000404	215917483
JRMML-000000405	215917484
JRMML-000000406	215917485
JRMML-000000407	215917486
JRMML-000000408	215917487
JRMML-000000409	215917488
JRMML-000000410	215917489
JRMML-000000411	215917490
JRMML-000000412	215917491
JRMML-000000413	215917492
JRMML-000000414	215917493
JRMML-000000415	215917494
JRMML-000000416	215917495
JRMML-000000417	215917496
JRMML-000000418	215917497
JRMML-000000419	215917498
JRMML-000000420	215917499
JRMML-000000421	215917500
JRMML-000000422	215917501
JRMML-000000423	215917502
JRMML-000000424	215917503
JRMML-000000425	215917504
JRMML-000000426	215917506
JRMML-000000427	215917508
JRMML-000000428	215917510
JRMML-000000429	215917512
JRMML-000000430	215917514
JRMML-000000431	215917516
JRMML-000000432	215917518
JRMML-000000433	215917519
JRMML-000000434	215917521
JRMML-000000435	215917523
JRMML-000000436	215917525
JRMML-000000437	215917527
JRMML-000000438	215917529
JRMML-000000439	215917531
JRMML-000000440	215917533
JRMML-000000441	215917535
JRMML-000000442	215917537
JRMML-000000443	215917539
JRMML-000000444	215917541
JRMML-000000445	215917543
JRMML-000000446	215917545
JRMML-000000447	215917547
JRMML-000000448	215917549
JRMML-000000449	215917551
JRMML-000000450	215917553
JRMML-000000451	215917555
JRMML-000000452	215917557
JRMML-000000453	215917559
JRMML-000000454	215917561
JRMML-000000455	215917563
JRMML-000000456	215917565
JRMML-000000457	215917567
JRMML-000000458	215917569
JRMML-000000459	215917571
JRMML-000000460	215917573
JRMML-000000461	215917575
JRMML-000000462	215917577
JRMML-000000463	215917579
JRMML-000000464	215917581
JRMML-000000465	215917583
JRMML-000000466	215917585
JRMML-000000467	215917587
JRMML-000000468	215917589
JRMML-000000469	215917591
JRMML-000000470	215917593
JRMML-000000471	215917595
JRMML-000000472	215917597
JRMML-000000473	215917599
JRMML-000000474	215917601
JRMML-000000475	215917603
JRMML-000000476	215917605
JRMML-000000477	215917607
JRMML-000000478	215917609
JRMML-000000479	215917611
JRMML-000000480	215917613
JRMML-000000481	215917615
JRMML-000000482	215917617
JRMML-000000483	215917619
JRMML-000000484	215917621
JRMML-000000485	215917623
JRMML-000000486	215917625
JRMML-000000487	215917627
JRMML-000000488	215917629
JRMML-000000489	215917631
JRMML-000000490	215917633
JRMML-000000491	215917635
JRMML-000000492	215917637
JRMML-000000493	215917639
JRMML-000000494	215917641
JRMML-000000495	215917643
JRMML-000000496	215917645
JRMML-000000497	215917647
JRMML-000000498	215917649
JRMML-000000499	215917651
JRMML-000000500	215917653
JRMML-000000501	215917655
JRMML-000000502	215917657
JRMML-000000503	215917659
JRMML-000000504	215917661
JRMML-000000505	215917663
JRMML-000000506	215917665
JRMML-000000507	215917667
JRMML-000000508	215917669
JRMML-000000509	215917671
JRMML-000000510	215917673
JRMML-000000511	215917675
JRMML-000000512	215917677
JRMML-000000513	215917679
JRMML-000000514	215917681
JRMML-000000515	215917683
JRMML-000000516	215917685
JRMML-000000517	215917687
JRMML-000000518	215917689
JRMML-000000519	215917691
JRMML-000000520	215917693
JRMML-000000521	215917695
JRMML-000000522	215917697
JRMML-000000523	215917699
JRMML-000000524	215917701
JRMML-000000525	215917703
JRMML-000000526	215917705
JRMML-000000527	215917707
JRMML-000000528	215917709
JRMML-000000529	215917711
JRMML-000000530	215917713
JRMML-000000531	215917715
JRMML-000000532	215917717
JRMML-000000533	215917719
JRMML-000000534	215917721
JRMML-000000535	215917723
JRMML-000000536	215917725
JRMML-000000537	215917727
JRMML-000000538	215917729
JRMML-000000539	215917731
JRMML-000000540	215917733
JRMML-000000541	215917735
JRMML-000000542	215917737
JRMML-000000543	215917739
JRMML-000000544	215917741
JRMML-000000545	215917743
JRMML-000000546	215917745
JRMML-000000547	215917747
JRMML-000000548	215917749
JRMML-000000549	215917751
JRMML-000000550	215917753
JRMML-000000551	215917755
JRMML-000000552	215917757
JRMML-000000553	215917759
JRMML-000000554	215917761
JRMML-000000555	215917763
JRMML-000000556	215917765
JRMML-000000557	215917767
JRMML-000000558	215917769
JRMML-000000559	215917771
JRMML-000000560	215917773
JRMML-000000561	215917775
JRMML-000000562	215917777
JRMML-000000563	215917779
JRMML-000000564	215917781
JRMML-000000565	215917783
JRMML-000000566	215917785
JRMML-000000567	215917787
JRMML-000000568	215917789
JRMML-000000569	215917791
JRMML-000000570	215917793
JRMML-000000571	215917795
JRMML-000000572	215917797
JRMML-000000573	215917799
JRMML-000000574	215917801
JRMML-000000575	215917803
JRMML-000000576	215917805
JRMML-000000577	215917807
JRMML-000000578	215917809
JRMML-000000579	215917811
JRMML-000000580	215917813
JRMML-000000581	215917815
JRMML-000000582	215917817
JRMML-000000583	215917819
JRMML-000000584	215917821
JRMML-000000585	215917823
JRMML-000000586	215917825
JRMML-000000587	215917827
JRMML-000000588	215917829
JRMML-000000589	215917831
JRMML-000000590	215917833
JRMML-000000591	215917835
JRMML-000000592	215917837
JRMML-000000593	215917839
JRMML-000000594	215917841
JRMML-000000595	215917843
JRMML-000000596	215917845
JRMML-000000597	215917847
JRMML-000000598	215917849
JRMML-000000599	215917851
JRMML-000000600	215917853
JRMML-000000601	215917855
JRMML-000000602	215917857
JRMML-000000603	215917859
JRMML-000000604	215917861
JRMML-000000605	215917863
JRMML-000000606	215917865
JRMML-000000607	215917867
JRMML-000000608	215917869
JRMML-000000609	215917871
JRMML-000000610	215917873
JRMML-000000611	215917875
JRMML-000000612	215917877
JRMML-000000613	215917879
JRMML-000000614	215917881
JRMML-000000615	215917883
JRMML-000000616	215917885
JRMML-000000617	215917887
JRMML-000000618	215917889
JRMML-000000619	215917891
JRMML-000000620	215917893
JRMML-000000621	215917895
JRMML-000000622	215917897
JRMML-000000623	215917899
JRMML-000000624	215917901
JRMML-000000625	215917903
JRMML-000000626	215917905
JRMML-000000627	215917907
JRMML-000000628	215917909
JRMML-000000629	215917911
JRMML-000000630	215917913
JRMML-000000631	215917915
JRMML-000000632	215917917
JRMML-000000633	215917919
JRMML-000000634	215917921
JRMML-000000635	215917923
JRMML-000000636	215917925
JRMML-000000637	215917927
JRMML-000000638	215917929
JRMML-000000639	215917931
JRMML-000000640	215917933
JRMML-000000641	215917935
JRMML-000000642	215917937
JRMML-000000643	215917939
JRMML-000000644	215917941
JRMML-000000645	215917943
JRMML-000000646	215917945
JRMML-000000647	215917947
JRMML-000000648	215917949
JRMML-000000649	215917951
JRMML-000000650	215917953
JRMML-000000651	215917955
JRMML-000000652	215917957
JRMML-000000653	215917959
JRMML-000000654	215917961
JRMML-000000655	215917963
JRMML-000000656	215917965
JRMML-000000657	215917967
JRMML-000000658	215917969
JRMML-000000659	215917971
JRMML-000000660	215917973
JRMML-000000661	215917975
JRMML-000000662	215917977
JRMML-000000663	215917979
JRMML-000000664	215917981
JRMML-000000665	215917983
JRMML-000000666	215917985
JRMML-000000667	215917987
JRMML-000000668	215917989
JRMML-000000669	215917991
JRMML-000000670	215917993
JRMML-000000671	215917995
JRMML-000000672	215917997
JRMML-000000673	215917999
JRMML-000000674	215918001
JRMML-000000675	215918003
JRMML-000000676	215918005
JRMML-000000677	215918007
JRMML-000000678	215918009
JRMML-000000679	215918011
JRMML-000000680	215918013
JRMML-000000681	215918015
JRMML-000000682	215918017
JRMML-000000683	215918019
JRMML-000000684	215918021
JRMML-000000685	215918023
JRMML-000000686	215918025
JRMML-000000687	215918027
JRMML-000000688	215918029
JRMML-000000689	215918031
JRMML-000000690	215918032
JRMML-000000691	215918034
JRMML-000000692	215918036
JRMML-000000693	215918038
JRMML-000000694	215918040
JRMML-000000695	215918042
JRMML-000000696	215918044
JRMML-000000697	215918046
JRMML-000000698	215918048
JRMML-000000699	215918050
JRMML-000000700	215918052
JRMML-000000701	215918054
JRMML-000000702	215918056
JRMML-000000703	215918058
JRMML-000000704	215918060
JRMML-000000705	215918062
JRMML-000000706	215918064
JRMML-000000707	215918066
JRMML-000000708	215918068
JRMML-000000709	215918070
JRMML-000000710	215918072
JRMML-000000711	215918074
JRMML-000000712	215918076
JRMML-000000713	215918078
JRMML-000000714	215918080
JRMML-000000715	215918082
JRMML-000000716	215918084
JRMML-000000717	215918086
JRMML-000000718	215918088
JRMML-000000719	215918090
JRMML-000000720	215918092
JRMML-000000721	215918094
JRMML-000000722	215918096
JRMML-000000723	215918098
JRMML-000000724	215918100
JRMML-000000725	215918102
JRMML-000000726	215918104
JRMML-000000727	215918106
JRMML-000000728	215918108
JRMML-000000729	215918110
JRMML-000000730	215918112
JRMML-000000731	215918114
JRMML-000000732	215918116
JRMML-000000733	215918118
JRMML-000000734	215918120
JRMML-000000735	215918122
JRMML-000000736	215918124
JRMML-000000737	215918126
JRMML-000000738	215918128
JRMML-000000739	215918130
JRMML-000000740	215918132
JRMML-000000741	215918134
JRMML-000000742	215918136
JRMML-000000743	215918138
JRMML-000000744	215918140
JRMML-000000745	215918142
JRMML-000000746	215918144
JRMML-000000747	215918146
JRMML-000000748	215918148
JRMML-000000749	215918150
JRMML-000000750	215918152
JRMML-000000751	215918154
JRMML-000000752	215918156
JRMML-000000753	215918158
JRMML-000000754	215918160
JRMML-000000755	215918162
JRMML-000000756	215918164
JRMML-000000757	215918166
JRMML-000000758	215918168
JRMML-000000759	215918170
JRMML-000000760	215918172
JRMML-000000761	215918174
JRMML-000000762	215918176
JRMML-000000763	215918178
JRMML-000000764	215918180
JRMML-000000765	215918182
JRMML-000000766	215918184
JRMML-000000767	215918186
JRMML-000000768	215918188
JRMML-000000769	215918190
JRMML-000000770	215918192
JRMML-000000771	215918194
JRMML-000000772	215918196
JRMML-000000773	215918198
JRMML-000000774	215918200
JRMML-000000775	215918202
JRMML-000000776	215918204
JRMML-000000777	215918206
JRMML-000000778	215918208
JRMML-000000779	215918210
JRMML-000000780	215918212
JRMML-000000781	215918214
JRMML-000000782	215918216
JRMML-000000783	215918218
JRMML-000000784	215918220
JRMML-000000785	215918222
JRMML-000000786	215918224
JRMML-000000787	215918226
JRMML-000000788	215918228
JRMML-000000789	215918230
JRMML-000000790	215918232
JRMML-000000791	215918234
JRMML-000000792	215918236
JRMML-000000793	215918238
JRMML-000000794	215918240
JRMML-000000795	215918242
JRMML-000000796	215918244
JRMML-000000797	215918246
JRMML-000000798	215918248
JRMML-000000799	215918250
JRMML-000000800	215918252
JRMML-000000801	215918254
JRMML-000000802	215918256
JRMML-000000803	215918258
JRMML-000000804	215918260
JRMML-000000805	215918262
JRMML-000000806	215918264
JRMML-000000807	215918266
JRMML-000000808	215918268
JRMML-000000809	215918270
JRMML-000000810	215918272
JRMML-000000811	215918274
JRMML-000000812	215918276
JRMML-000000813	215918278
JRMML-000000814	215918280
JRMML-000000815	215918282
JRMML-000000816	215918284
JRMML-000000817	215918286
JRMML-000000818	215918288
JRMML-000000819	215918290
JRMML-000000820	215918292
JRMML-000000821	215918294
JRMML-000000822	215918296
JRMML-000000823	215918298
JRMML-000000824	215918300
JRMML-000000825	215918302
JRMML-000000826	215918304
JRMML-000000827	215918306
JRMML-000000828	215918308
JRMML-000000829	215918310
JRMML-000000830	215918312
JRMML-000000831	215918314
JRMML-000000832	215918316
JRMML-000000833	215918318
JRMML-000000834	215918320
JRMML-000000835	215918322
JRMML-000000836	215918324
JRMML-000000837	215918326
JRMML-000000838	215918328
JRMML-000000839	215918330
JRMML-000000840	215918332
JRMML-000000841	215918334
JRMML-000000842	215918336
JRMML-000000843	215918338
JRMML-000000844	215918340
JRMML-000000845	215918342
JRMML-000000846	215918344
JRMML-000000847	215918346
JRMML-000000848	215918348
JRMML-000000849	215918350
JRMML-000000850	215918352
JRMML-000000851	215918354
JRMML-000000852	215918356
JRMML-000000853	215918358
JRMML-000000854	215918360
JRMML-000000855	215918362
JRMML-000000856	215918364
JRMML-000000857	215918366
JRMML-000000858	215918368
JRMML-000000859	215918370
JRMML-000000860	215918372
JRMML-000000861	215918374
JRMML-000000862	215918376
JRMML-000000863	215918378
JRMML-000000864	215918380
JRMML-000000865	215918382
JRMML-000000866	215918384
JRMML-000000867	215918386
JRMML-000000868	215918388
JRMML-000000869	215918390
JRMML-000000870	215918392
JRMML-000000871	215918394
JRMML-000000872	215918396
JRMML-000000873	215918398
JRMML-000000874	215918400
JRMML-000000875	215918402
JRMML-000000876	215918404
JRMML-000000877	215918406
JRMML-000000878	215918408
JRMML-000000879	215918410
JRMML-000000880	215918412
JRMML-000000881	215918414
JRMML-000000882	215918416
JRMML-000000883	215918418
JRMML-000000884	215918420
JRMML-000000885	215918422
JRMML-000000886	215918424
JRMML-000000887	215918426
JRMML-000000888	215918428
JRMML-000000889	215918430
JRMML-000000890	215918432
JRMML-000000891	215918434
JRMML-000000892	215918436
JRMML-000000893	215918438
JRMML-000000894	215918440
JRMML-000000895	215918442
JRMML-000000896	215918444
JRMML-000000897	215918446
JRMML-000000898	215918448
JRMML-000000899	215918450
JRMML-000000900	215918452
JRMML-000000901	215918454
JRMML-000000902	215918456
JRMML-000000903	215918458
JRMML-000000904	215918460
JRMML-000000905	215918462
JRMML-000000906	215918464
JRMML-000000907	215918466
JRMML-000000908	215918468
JRMML-000000909	215918470
JRMML-000000910	215918472
JRMML-000000911	215918474
JRMML-000000912	215918476
JRMML-000000913	215918478
JRMML-000000914	215918480
JRMML-000000915	215918482
JRMML-000000916	215918484
JRMML-000000917	215918486
JRMML-000000918	215918488
JRMML-000000919	215918490
JRMML-000000920	215918492
JRMML-000000921	215918494
JRMML-000000922	215918496
JRMML-000000923	215918498
JRMML-000000924	215918500
JRMML-000000925	215918502
JRMML-000000926	215918504
JRMML-000000927	215918506
JRMML-000000928	215918508
JRMML-000000929	215918510
JRMML-000000930	215918512
JRMML-000000931	215918514
JRMML-000000932	215918516
JRMML-000000933	215918518
JRMML-000000934	215918520
JRMML-000000935	215918522
JRMML-000000936	215918524
JRMML-000000937	215918526
JRMML-000000938	215918528
JRMML-000000939	215918530
JRMML-000000940	215918532
JRMML-000000941	215918534
JRMML-000000942	215918536
JRMML-000000943	215918538
JRMML-000000944	215918540
JRMML-000000945	215918542
JRMML-000000946	215918544
JRMML-000000947	215918545
JRMML-000000948	215918547
JRMML-000000949	215918549
JRMML-000000950	215918551
JRMML-000000951	215918553
JRMML-000000952	215918555
JRMML-000000953	215918557
JRMML-000000954	215918559
JRMML-000000955	215918561
JRMML-000000956	215918563
JRMML-000000957	215918565
JRMML-000000958	215918567
JRMML-000000959	215918569
JRMML-000000960	215918571
JRMML-000000961	215918573
JRMML-000000962	215918575
JRMML-000000963	215918577
JRMML-000000964	215918579
JRMML-000000965	215918581
JRMML-000000966	215918583
JRMML-000000967	215918585
JRMML-000000968	215918587
JRMML-000000969	215918589
JRMML-000000970	215918591
JRMML-000000971	215918593
JRMML-000000972	215918595
JRMML-000000973	215918597
JRMML-000000974	215918599
JRMML-000000975	215918601
JRMML-000000976	215918603
JRMML-000000977	215918605
JRMML-000000978	215918607
JRMML-000000979	215918609
JRMML-000000980	215918611
JRMML-000000981	215918613
JRMML-000000982	215918615
JRMML-000000983	215918617
JRMML-000000984	215918619
JRMML-000000985	215918621
JRMML-000000986	215918623
JRMML-000000987	215918625
JRMML-000000988	215918627
JRMML-000000989	215918629
JRMML-000000990	215918631
JRMML-000000991	215918633
JRMML-000000992	215918635
JRMML-000000993	215918637
JRMML-000000994	215918639
JRMML-000000995	215918641
JRMML-000000996	215918643
JRMML-000000997	215918645
JRMML-000000998	215918647
JRMML-000000999	215918649
JRMML-000001000	215918651
JRMML-000001001	215918653
JRMML-000001002	215918655
JRMML-000001003	215918657
JRMML-000001004	215918660
JRMML-000001005	215918662
JRMML-000001006	215918664
JRMML-000001007	215918666
JRMML-000001008	215918668
JRMML-000001009	215918670
JRMML-000001010	215918672
JRMML-000001011	215918674
JRMML-000001012	215918676
JRMML-000001013	215918678
JRMML-000001014	215918680
JRMML-000001015	215918682
JRMML-000001016	215918684
JRMML-000001017	215918686
JRMML-000001018	215918688
JRMML-000001019	215918690
JRMML-000001020	215918692
JRMML-000001021	215918694
JRMML-000001022	215918696
JRMML-000001023	215918698
JRMML-000001024	215918700
JRMML-000001025	215918702
JRMML-000001026	215918704
JRMML-000001027	215918706
JRMML-000001028	215918708
JRMML-000001029	215918710
JRMML-000001030	215918712
JRMML-000001031	215918714
JRMML-000001032	215918716
JRMML-000001033	215918718
JRMML-000001034	215918720
JRMML-000001035	215918722
JRMML-000001036	215918724
JRMML-000001037	215918726
JRMML-000001038	215918728
JRMML-000001039	215918730
JRMML-000001040	215918732
JRMML-000001041	215918734
JRMML-000001042	215918736
JRMML-000001043	215918738
JRMML-000001044	215918740
JRMML-000001045	215918742
JRMML-000001046	215918744
JRMML-000001047	215918746
JRMML-000001048	215918748
JRMML-000001049	215918750
JRMML-000001050	215918752
JRMML-000001051	215918754
JRMML-000001052	215918756
JRMML-000001053	215918758
JRMML-000001054	215918760
JRMML-000001055	215918762
JRMML-000001056	215918764
JRMML-000001057	215918766
JRMML-000001058	215918768
JRMML-000001059	215918770
JRMML-000001060	215918772
JRMML-000001061	215918774
JRMML-000001062	215918776
JRMML-000001063	215918778
JRMML-000001064	215918780
JRMML-000001065	215918782
JRMML-000001066	215918784
JRMML-000001067	215918786
JRMML-000001068	215918788
JRMML-000001069	215918790
JRMML-000001070	215918792
JRMML-000001071	215918794
JRMML-000001072	215918796
JRMML-000001073	215918798
JRMML-000001074	215918800
JRMML-000001075	215918802
JRMML-000001076	215918804
JRMML-000001077	215918806
JRMML-000001078	215918808
JRMML-000001079	215918810
JRMML-000001080	215918812
JRMML-000001081	215918814
JRMML-000001082	215918816
JRMML-000001083	215918818
JRMML-000001084	215918820
JRMML-000001085	215918822
JRMML-000001086	215918824
JRMML-000001087	215918826
JRMML-000001088	215918828
JRMML-000001089	215918830
JRMML-000001090	215918832
JRMML-000001091	215918834
JRMML-000001092	215918836
JRMML-000001093	215918838
JRMML-000001094	215918840
JRMML-000001095	215918842
JRMML-000001096	215918844
JRMML-000001097	215918846
JRMML-000001098	215918848
JRMML-000001099	215918850
JRMML-000001100	215918852
JRMML-000001101	215918854
JRMML-000001102	215918856
JRMML-000001103	215918858
JRMML-000001104	215918860
JRMML-000001105	215918862
JRMML-000001106	215918864
JRMML-000001107	215918866
JRMML-000001108	215918868
JRMML-000001109	215918870
JRMML-000001110	215918872
JRMML-000001111	215918874
JRMML-000001112	215918876
JRMML-000001113	215918878
JRMML-000001114	215918880
JRMML-000001115	215918882
JRMML-000001116	215918884
JRMML-000001117	215918886
JRMML-000001118	215918888
JRMML-000001119	215918890
JRMML-000001120	215918892
JRMML-000001121	215918894
JRMML-000001122	215918896
JRMML-000001123	215918898
JRMML-000001124	215918900
JRMML-000001125	215918902
JRMML-000001126	215918904
JRMML-000001127	215918906
JRMML-000001128	215918908
JRMML-000001129	215918910
JRMML-000001130	215918912
JRMML-000001131	215918914
JRMML-000001132	215918916
JRMML-000001133	215918918
JRMML-000001134	215918920
JRMML-000001135	215918922
JRMML-000001136	215918924
JRMML-000001137	215918926
JRMML-000001138	215918928
JRMML-000001139	215918930
JRMML-000001140	215918932
JRMML-000001141	215918934
JRMML-000001142	215918936
JRMML-000001143	215918938
JRMML-000001144	215918940
JRMML-000001145	215918942
JRMML-000001146	215918944
JRMML-000001147	215918946
JRMML-000001148	215918948
JRMML-000001149	215918950
JRMML-000001150	215918952
JRMML-000001151	215918954
JRMML-000001152	215918956
JRMML-000001153	215918958
JRMML-000001154	215918960
JRMML-000001155	215918962
JRMML-000001156	215918964
JRMML-000001157	215918966
JRMML-000001158	215918968
JRMML-000001159	215918970
JRMML-000001160	215918972
JRMML-000001161	215918974
JRMML-000001162	215918976
JRMML-000001163	215918978
JRMML-000001164	215918980
JRMML-000001165	215918982
JRMML-000001166	215918984
JRMML-000001167	215918986
JRMML-000001168	215918988
JRMML-000001169	215918990
JRMML-000001170	215918992
JRMML-000001171	215918994
JRMML-000001172	215918996
JRMML-000001173	215918998
JRMML-000001174	215919000
JRMML-000001175	215919002
JRMML-000001176	215919004
JRMML-000001177	215919006
JRMML-000001178	215919008
JRMML-000001179	215919010
JRMML-000001180	215919012
JRMML-000001181	215919014
JRMML-000001182	215919016
JRMML-000001183	215919018
JRMML-000001184	215919020
JRMML-000001185	215919022
JRMML-000001186	215919024
JRMML-000001187	215919026
JRMML-000001188	215919028
JRMML-000001189	215919030
JRMML-000001190	215919032
JRMML-000001191	215919034
JRMML-000001192	215919036
JRMML-000001193	215919038
JRMML-000001194	215919040
JRMML-000001195	215919042
JRMML-000001196	215919044
JRMML-000001197	215919046
JRMML-000001198	215919049
JRMML-000001199	215919051
JRMML-000001200	215919053
JRMML-000001201	215919055
JRMML-000001202	215919056
JRMML-000001203	215919058
JRMML-000001204	215919060
JRMML-000001205	215919062
JRMML-000001206	215919064
JRMML-000001207	215919066
JRMML-000001208	215919068
JRMML-000001209	215919070
JRMML-000001210	215919072
JRMML-000001211	215919074
JRMML-000001212	215919076
JRMML-000001213	215919078
JRMML-000001214	215919080
JRMML-000001215	215919082
JRMML-000001216	215919084
JRMML-000001217	215919086
JRMML-000001218	215919088
JRMML-000001219	215919090
JRMML-000001220	215919092
JRMML-000001221	215919094
JRMML-000001222	215919096
JRMML-000001223	215919098
JRMML-000001224	215919100
JRMML-000001225	215919102
JRMML-000001226	215919104
JRMML-000001227	215919106
JRMML-000001228	215919108
JRMML-000001229	215919110
JRMML-000001230	215919112
JRMML-000001231	215919114
JRMML-000001232	215919116
JRMML-000001233	215919118
JRMML-000001234	215919120
JRMML-000001235	215919122
JRMML-000001236	215919124
JRMML-000001237	215919126
JRMML-000001238	215919128
JRMML-000001239	215919130
JRMML-000001240	215919132
JRMML-000001241	215919134
JRMML-000001242	215919136
JRMML-000001243	215919138
JRMML-000001244	215919140
JRMML-000001245	215919142
JRMML-000001246	215919144
JRMML-000001247	215919146
JRMML-000001248	215919148
JRMML-000001249	215919150
JRMML-000001250	215919152
JRMML-000001251	215919154
JRMML-000001252	215919156
JRMML-000001253	215919158
JRMML-000001254	215919160
JRMML-000001255	215919162
JRMML-000001256	215919164
JRMML-000001257	215919166
JRMML-000001258	215919168
JRMML-000001259	215919170
JRMML-000001260	215919172
JRMML-000001261	215919174
JRMML-000001262	215919176
JRMML-000001263	215919178
JRMML-000001264	215919180
JRMML-000001265	215919182
JRMML-000001266	215919184
JRMML-000001267	215919186
JRMML-000001268	215919188
JRMML-000001269	215919190
JRMML-000001270	215919192
JRMML-000001271	215919194
JRMML-000001272	215919196
JRMML-000001273	215919198
JRMML-000001274	215919200
JRMML-000001275	215919202
JRMML-000001276	215919204
JRMML-000001277	215919206
JRMML-000001278	215919208
JRMML-000001279	215919210
JRMML-000001280	215919212
JRMML-000001281	215919214
JRMML-000001282	215919216
JRMML-000001283	215919218
JRMML-000001284	215919220
JRMML-000001285	215919222
JRMML-000001286	215919224
JRMML-000001287	215919226
JRMML-000001288	215919228
JRMML-000001289	215919230
JRMML-000001290	215919232
JRMML-000001291	215919234
JRMML-000001292	215919236
JRMML-000001293	215919238
JRMML-000001294	215919240
JRMML-000001295	215919242
JRMML-000001296	215919244
JRMML-000001297	215919246
JRMML-000001298	215919248
JRMML-000001299	215919250
JRMML-000001300	215919252
JRMML-000001301	215919254
JRMML-000001302	215919256
JRMML-000001303	215919258
JRMML-000001304	215919260
JRMML-000001305	215919262
JRMML-000001306	215919264
JRMML-000001307	215919266
JRMML-000001308	215919268
JRMML-000001309	215919270
JRMML-000001310	215919272
JRMML-000001311	215919274
JRMML-000001312	215919276
JRMML-000001313	215919278
JRMML-000001314	215919280
JRMML-000001315	215919282
JRMML-000001316	215919284
JRMML-000001317	215919286
JRMML-000001318	215919288
JRMML-000001319	215919290
JRMML-000001320	215919292
JRMML-000001321	215919294
JRMML-000001322	215919296
JRMML-000001323	215919298
JRMML-000001324	215919300
JRMML-000001325	215919302
JRMML-000001326	215919304
JRMML-000001327	215919306
JRMML-000001328	215919308
JRMML-000001329	215919310
JRMML-000001330	215919312
JRMML-000001331	215919314
JRMML-000001332	215919316
JRMML-000001333	215919318
JRMML-000001334	215919320
JRMML-000001335	215919322
JRMML-000001336	215919324
JRMML-000001337	215919326
JRMML-000001338	215919328
JRMML-000001339	215919330
JRMML-000001340	215919332
JRMML-000001341	215919334
JRMML-000001342	215919336
JRMML-000001343	215919338
JRMML-000001344	215919340
JRMML-000001345	215919342
JRMML-000001346	215919344
JRMML-000001347	215919346
JRMML-000001348	215919348
JRMML-000001349	215919350
JRMML-000001350	215919352
JRMML-000001351	215919354
JRMML-000001352	215919356
JRMML-000001353	215919358
JRMML-000001354	215919360
JRMML-000001355	215919362
JRMML-000001356	215919364
JRMML-000001357	215919366
JRMML-000001358	215919368
JRMML-000001359	215919370
JRMML-000001360	215919372
JRMML-000001361	215919374
JRMML-000001362	215919376
JRMML-000001363	215919378
JRMML-000001364	215919380
JRMML-000001365	215919382
JRMML-000001366	215919384
JRMML-000001367	215919386
JRMML-000001368	215919388
JRMML-000001369	215919390
JRMML-000001370	215919392
JRMML-000001371	215919394
JRMML-000001372	215919396
JRMML-000001373	215919398
JRMML-000001374	215919400
JRMML-000001375	215919402
JRMML-000001376	215919404
JRMML-000001377	215919406
JRMML-000001378	215919408
JRMML-000001379	215919410
JRMML-000001380	215919412
JRMML-000001381	215919414
JRMML-000001382	215919416
JRMML-000001383	215919418
JRMML-000001384	215919420
JRMML-000001385	215919422
JRMML-000001386	215919424
JRMML-000001387	215919426
JRMML-000001388	215919428
JRMML-000001389	215919430
JRMML-000001390	215919432
JRMML-000001391	215919434
JRMML-000001392	215919436
JRMML-000001393	215919438
JRMML-000001394	215919440
JRMML-000001395	215919442
JRMML-000001396	215919444
JRMML-000001397	215919446
JRMML-000001398	215919448
JRMML-000001399	215919450
JRMML-000001400	215919452
JRMML-000001401	215919454
JRMML-000001402	215919456
JRMML-000001403	215919458
JRMML-000001404	215919460
JRMML-000001405	215919462
JRMML-000001406	215919464
JRMML-000001407	215919466
JRMML-000001408	215919468
JRMML-000001409	215919470
JRMML-000001410	215919472
JRMML-000001411	215919474
JRMML-000001412	215919476
JRMML-000001413	215919478
JRMML-000001414	215919480
JRMML-000001415	215919482
JRMML-000001416	215919484
JRMML-000001417	215919486
JRMML-000001418	215919488
JRMML-000001419	215919490
JRMML-000001420	215919492
JRMML-000001421	215919494
JRMML-000001422	215919496
JRMML-000001423	215919498
JRMML-000001424	215919500
JRMML-000001425	215919502
JRMML-000001426	215919504
JRMML-000001427	215919506
JRMML-000001428	215919508
JRMML-000001429	215919510
JRMML-000001430	215919512
JRMML-000001431	215919514
JRMML-000001432	215919516
JRMML-000001433	215919518
JRMML-000001434	215919520
JRMML-000001435	215919522
JRMML-000001436	215919524
JRMML-000001437	215919526
JRMML-000001438	215919528
JRMML-000001439	215919530
JRMML-000001440	215919532
JRMML-000001441	215919534
JRMML-000001442	215919536
JRMML-000001443	215919538
JRMML-000001444	215919540
JRMML-000001445	215919542
JRMML-000001446	215919544
JRMML-000001447	215919546
JRMML-000001448	215919548
JRMML-000001449	215919550
JRMML-000001450	215919552
JRMML-000001451	215919554
JRMML-000001452	215919556
JRMML-000001453	215919558
JRMML-000001454	215919560
JRMML-000001455	215919562
JRMML-000001456	215919564
JRMML-000001457	215919566
JRMML-000001458	215919568
JRMML-000001459	215919570
JRMML-000001460	215919572
JRMML-000001461	215919574
JRMML-000001462	215919576
JRMML-000001463	215919578
JRMML-000001464	215919580
JRMML-000001465	215919582
JRMML-000001466	215919584
JRMML-000001467	215919586
JRMML-000001468	215919588
JRMML-000001469	215919590
JRMML-000001470	215919592
JRMML-000001471	215919594
JRMML-000001472	215919596
JRMML-000001473	215919598
JRMML-000001474	215919600
JRMML-000001475	215919602
JRMML-000001476	215919604
JRMML-000001477	215919606
JRMML-000001478	215919608
JRMML-000001479	215919610
JRMML-000001480	215919612
JRMML-000001481	215919614
JRMML-000001482	215919616
JRMML-000001483	215919618
JRMML-000001484	215919620
JRMML-000001485	215919622
JRMML-000001486	215919624
JRMML-000001487	215919626
JRMML-000001488	215919628
JRMML-000001489	215919630
JRMML-000001490	215919632
JRMML-000001491	215919634
JRMML-000001492	215919636
JRMML-000001493	215919638
JRMML-000001494	215919640
JRMML-000001495	215919642
JRMML-000001496	215919644
JRMML-000001497	215919646
JRMML-000001498	215919648
JRMML-000001499	215919650
JRMML-000001500	215919652
JRMML-000001501	215919654
JRMML-000001502	215919656
JRMML-000001503	215919658
JRMML-000001504	215919660
JRMML-000001505	215919662
JRMML-000001506	215919664
JRMML-000001507	215919666
JRMML-000001508	215919668
JRMML-000001509	215919670
JRMML-000001510	215919672
JRMML-000001511	215919674
JRMML-000001512	215919676
JRMML-000001513	215919678
JRMML-000001514	215919680
JRMML-000001515	215919682
JRMML-000001516	215919684
JRMML-000001517	215919686
JRMML-000001518	215919688
JRMML-000001519	215919690
JRMML-000001520	215919692
JRMML-000001521	215919694
JRMML-000001522	215919696
JRMML-000001523	215919698
JRMML-000001524	215919700
JRMML-000001525	215919702
JRMML-000001526	215919704
JRMML-000001527	215919706
JRMML-000001528	215919708
JRMML-000001529	215919710
JRMML-000001530	215919712
JRMML-000001531	215919714
JRMML-000001532	215919716
JRMML-000001533	215919718
JRMML-000001534	215919720
JRMML-000001535	215919722
JRMML-000001536	215919724
JRMML-000001537	215919726
JRMML-000001538	215919728
JRMML-000001539	215919730
JRMML-000001540	215919732
JRMML-000001541	215919734
JRMML-000001542	215919736
JRMML-000001543	215919738
JRMML-000001544	215919740
JRMML-000001545	215919742
JRMML-000001546	215919744
JRMML-000001547	215919746
JRMML-000001548	215919748
JRMML-000001549	215919750
JRMML-000001550	215919752
JRMML-000001551	215919754
JRMML-000001552	215919756
JRMML-000001553	215919758
JRMML-000001554	215919760
JRMML-000001555	215919762
JRMML-000001556	215919764
JRMML-000001557	215919766
JRMML-000001558	215919768
JRMML-000001559	215919770
JRMML-000001560	215919772
JRMML-000001561	215919774
JRMML-000001562	215919776
JRMML-000001563	215919778
JRMML-000001564	215919780
JRMML-000001565	215919782
JRMML-000001566	215919784
JRMML-000001567	215919786
JRMML-000001568	215919788
JRMML-000001569	215919790
JRMML-000001570	215919792
JRMML-000001571	215919794
JRMML-000001572	215919796
JRMML-000001573	215919798
JRMML-000001574	215919800
JRMML-000001575	215919802
JRMML-000001576	215919804
JRMML-000001577	215919806
JRMML-000001578	215919808
JRMML-000001579	215919810
JRMML-000001580	215919812
JRMML-000001581	215919814
JRMML-000001582	215919816
JRMML-000001583	215919818
JRMML-000001584	215919820
JRMML-000001585	215919822
JRMML-000001586	215919824
JRMML-000001587	215919826
JRMML-000001588	215919828
JRMML-000001589	215919830
JRMML-000001590	215919832
JRMML-000001591	215919834
JRMML-000001592	215919836
JRMML-000001593	215919838
JRMML-000001594	215919840
JRMML-000001595	215919842
JRMML-000001596	215919844
JRMML-000001597	215919846
JRMML-000001598	215919848
JRMML-000001599	215919850
JRMML-000001600	215919852
JRMML-000001601	215919854
JRMML-000001602	215919856
JRMML-000001603	215919858
JRMML-000001604	215919860
JRMML-000001605	215919862
JRMML-000001606	215919864
JRMML-000001607	215919866
JRMML-000001608	215919868
JRMML-000001609	215919870
JRMML-000001610	215919872
JRMML-000001611	215919874
JRMML-000001612	215919876
JRMML-000001613	215919878
JRMML-000001614	215919880
JRMML-000001615	215919882
JRMML-000001616	215919884
JRMML-000001617	215919886
JRMML-000001618	215919888
JRMML-000001619	215919890
JRMML-000001620	215919892
JRMML-000001621	215919894
JRMML-000001622	215919896
JRMML-000001623	215919898
JRMML-000001624	215919900
JRMML-000001625	215919902
JRMML-000001626	215919904
JRMML-000001627	215919906
JRMML-000001628	215919908
JRMML-000001629	215919909
JRMML-000001630	215919911
JRMML-000001631	215919913
JRMML-000001632	215919915
JRMML-000001633	215919917
JRMML-000001634	215919919
JRMML-000001635	215919921
JRMML-000001636	215919923
JRMML-000001637	215919925
JRMML-000001638	215919927
JRMML-000001639	215919929
JRMML-000001640	215919931
JRMML-000001641	215919933
JRMML-000001642	215919935
JRMML-000001643	215919937
JRMML-000001644	215919939
JRMML-000001645	215919941
JRMML-000001646	215919943
JRMML-000001647	215919945
JRMML-000001648	215919947
JRMML-000001649	215919949
JRMML-000001650	215919951
JRMML-000001651	215919953
JRMML-000001652	215919955
JRMML-000001653	215919957
JRMML-000001654	215919959
JRMML-000001655	215919961
JRMML-000001656	215919963
JRMML-000001657	215919965
JRMML-000001658	215919967
JRMML-000001659	215919969
JRMML-000001660	215919971
JRMML-000001661	215919973
JRMML-000001662	215919975
JRMML-000001663	215919977
JRMML-000001664	215919979
JRMML-000001665	215919981
JRMML-000001666	215919983
JRMML-000001667	215919985
JRMML-000001668	215919987
JRMML-000001669	215919989
JRMML-000001670	215919991
JRMML-000001671	215919993
JRMML-000001672	215919995
JRMML-000001673	215919997
JRMML-000001674	215919999
JRMML-000001675	215920001
JRMML-000001676	215920003
JRMML-000001677	215920005
JRMML-000001678	215920007
JRMML-000001679	215920009
JRMML-000001680	215920011
JRMML-000001681	215920013
JRMML-000001682	215920015
JRMML-000001683	215920017
JRMML-000001684	215920019
JRMML-000001685	215920021
JRMML-000001686	215920023
JRMML-000001687	215920025
JRMML-000001688	215920027
JRMML-000001689	215920029
JRMML-000001690	215920031
JRMML-000001691	215920033
JRMML-000001692	215920035
JRMML-000001693	215920037
JRMML-000001694	215920039
JRMML-000001695	215920041
JRMML-000001696	215920043
JRMML-000001697	215920045
JRMML-000001698	215920047
JRMML-000001699	215920049
JRMML-000001700	215920051
JRMML-000001701	215920053
JRMML-000001702	215920055
JRMML-000001703	215920057
JRMML-000001704	215920059
JRMML-000001705	215920061
JRMML-000001706	215920063
JRMML-000001707	215920065
JRMML-000001708	215920067
JRMML-000001709	215920069
JRMML-000001710	215920071
JRMML-000001711	215920073
JRMML-000001712	215920075
JRMML-000001713	215920077
JRMML-000001714	215920079
JRMML-000001715	215920081
JRMML-000001716	215920083
JRMML-000001717	215920085
JRMML-000001718	215920087
JRMML-000001719	215920089
JRMML-000001720	215920091
JRMML-000001721	215920093
JRMML-000001722	215920095
JRMML-000001723	215920097
JRMML-000001724	215920099
JRMML-000001725	215920101
JRMML-000001726	215920103
JRMML-000001727	215920105
JRMML-000001728	215920107
JRMML-000001729	215920109
JRMML-000001730	215920111
JRMML-000001731	215920113
JRMML-000001732	215920115
JRMML-000001733	215920117
JRMML-000001734	215920119
JRMML-000001735	215920121
JRMML-000001736	215920123
JRMML-000001737	215920125
JRMML-000001738	215920127
JRMML-000001739	215920129
JRMML-000001740	215920131
JRMML-000001741	215920133
JRMML-000001742	215920136
JRMML-000001743	215920138
JRMML-000001744	215920140
JRMML-000001745	215920142
JRMML-000001746	215920144
JRMML-000001747	215920146
JRMML-000001748	215920148
JRMML-000001749	215920150
JRMML-000001750	215920152
JRMML-000001751	215920154
JRMML-000001752	215920156
JRMML-000001753	215920158
JRMML-000001754	215920160
JRMML-000001755	215920162
JRMML-000001756	215920164
JRMML-000001757	215920166
JRMML-000001758	215920168
JRMML-000001759	215920170
JRMML-000001760	215920172
JRMML-000001761	215920174
JRMML-000001762	215920176
JRMML-000001763	215920178
JRMML-000001764	215920180
JRMML-000001765	215920182
JRMML-000001766	215920184
JRMML-000001767	215920186
JRMML-000001768	215920188
JRMML-000001769	215920190
JRMML-000001770	215920192
JRMML-000001771	215920194
JRMML-000001772	215920196
JRMML-000001773	215920198
JRMML-000001774	215920200
JRMML-000001775	215920202
JRMML-000001776	215920204
JRMML-000001777	215920206
JRMML-000001778	215920208
JRMML-000001779	215920210
JRMML-000001780	215920212
JRMML-000001781	215920214
JRMML-000001782	215920216
JRMML-000001783	215920218
JRMML-000001784	215920220
JRMML-000001785	215920222
JRMML-000001786	215920224
JRMML-000001787	215920226
JRMML-000001788	215920228
JRMML-000001789	215920230
JRMML-000001790	215920232
JRMML-000001791	215920234
JRMML-000001792	215920236
JRMML-000001793	215920238
JRMML-000001794	215920240
JRMML-000001795	215920242
JRMML-000001796	215920244
JRMML-000001797	215920246
JRMML-000001798	215920248
JRMML-000001799	215920250
JRMML-000001800	215920252
JRMML-000001801	215920254
JRMML-000001802	215920256
JRMML-000001803	215920258
JRMML-000001804	215920260
JRMML-000001805	215920262
JRMML-000001806	215920264
JRMML-000001807	215920266
JRMML-000001808	215920268
JRMML-000001809	215920270
JRMML-000001810	215920272
JRMML-000001811	215920274
JRMML-000001812	215920276
JRMML-000001813	215920278
JRMML-000001814	215920280
JRMML-000001815	215920282
JRMML-000001816	215920284
JRMML-000001817	215920286
JRMML-000001818	215920288
JRMML-000001819	215920290
JRMML-000001820	215920292
JRMML-000001821	215920294
JRMML-000001822	215920296
JRMML-000001823	215920298
JRMML-000001824	215920300
JRMML-000001825	215920302
JRMML-000001826	215920304
JRMML-000001827	215920306
JRMML-000001828	215920308
JRMML-000001829	215920310
JRMML-000001830	215920312
JRMML-000001831	215920314
JRMML-000001832	215920316
JRMML-000001833	215920318
JRMML-000001834	215920320
JRMML-000001835	215920322
JRMML-000001836	215920324
JRMML-000001837	215920326
JRMML-000001838	215920328
JRMML-000001839	215920330
JRMML-000001840	215920332
JRMML-000001841	215920334
JRMML-000001842	215920336
JRMML-000001843	215920338
JRMML-000001844	215920340
JRMML-000001845	215920342
JRMML-000001846	215920344
JRMML-000001847	215920346
JRMML-000001848	215920348
JRMML-000001849	215920350
JRMML-000001850	215920352
JRMML-000001851	215920354
JRMML-000001852	215920356
JRMML-000001853	215920358
JRMML-000001854	215920360
JRMML-000001855	215920362
JRMML-000001856	215920364
JRMML-000001857	215920366
JRMML-000001858	215920368
JRMML-000001859	215920370
JRMML-000001860	215920372
JRMML-000001861	215920374
JRMML-000001862	215920376
JRMML-000001863	215920378
JRMML-000001864	215920380
JRMML-000001865	215920382
JRMML-000001866	215920384
JRMML-000001867	215920386
JRMML-000001868	215920388
JRMML-000001869	215920390
JRMML-000001870	215920392
JRMML-000001871	215920394
JRMML-000001872	215920396
JRMML-000001873	215920398
JRMML-000001874	215920400
JRMML-000001875	215920402
JRMML-000001876	215920404
JRMML-000001877	215920406
JRMML-000001878	215920408
JRMML-000001879	215920410
JRMML-000001880	215920412
JRMML-000001881	215920414
JRMML-000001882	215920416
JRMML-000001883	215920418
JRMML-000001884	215920420
JRMML-000001885	215920421
JRMML-000001886	215920423
JRMML-000001887	215920425
JRMML-000001888	215920427
JRMML-000001889	215920429
JRMML-000001890	215920431
JRMML-000001891	215920433
JRMML-000001892	215920435
JRMML-000001893	215920437
JRMML-000001894	215920439
JRMML-000001895	215920441
JRMML-000001896	215920443
JRMML-000001897	215920445
JRMML-000001898	215920447
JRMML-000001899	215920449
JRMML-000001900	215920451
JRMML-000001901	215920453
JRMML-000001902	215920455
JRMML-000001903	215920457
JRMML-000001904	215920459
JRMML-000001905	215920461
JRMML-000001906	215920463
JRMML-000001907	215920465
JRMML-000001908	215920467
JRMML-000001909	215920469
JRMML-000001910	215920471
JRMML-000001911	215920473
JRMML-000001912	215920475
JRMML-000001913	215920477
JRMML-000001914	215920479
JRMML-000001915	215920481
JRMML-000001916	215920483
JRMML-000001917	215920485
JRMML-000001918	215920487
JRMML-000001919	215920489
JRMML-000001920	215920491
JRMML-000001921	215920493
JRMML-000001922	215920495
JRMML-000001923	215920497
JRMML-000001924	215920499
JRMML-000001925	215920501
JRMML-000001926	215920503
JRMML-000001927	215920505
JRMML-000001928	215920507
JRMML-000001929	215920509
JRMML-000001930	215920511
JRMML-000001931	215920513
JRMML-000001932	215920515
JRMML-000001933	215920517
JRMML-000001934	215920519
JRMML-000001935	215920521
JRMML-000001936	215920523
JRMML-000001937	215920525
JRMML-000001938	215920527
JRMML-000001939	215920529
JRMML-000001940	215920531
JRMML-000001941	215920534
JRMML-000001942	215920536
JRMML-000001943	215920538
JRMML-000001944	215920540
JRMML-000001945	215920542
JRMML-000001946	215920544
JRMML-000001947	215920546
JRMML-000001948	215920548
JRMML-000001949	215920550
JRMML-000001950	215920552
JRMML-000001951	215920554
JRMML-000001952	215920556
JRMML-000001953	215920558
JRMML-000001954	215920560
JRMML-000001955	215920562
JRMML-000001956	215920564
JRMML-000001957	215920566
JRMML-000001958	215920568
JRMML-000001959	215920570
JRMML-000001960	215920572
JRMML-000001961	215920574
JRMML-000001962	215920576
JRMML-000001963	215920578
JRMML-000001964	215920580
JRMML-000001965	215920582
JRMML-000001966	215920584
JRMML-000001967	215920586
JRMML-000001968	215920588
JRMML-000001969	215920590
JRMML-000001970	215920591
JRMML-000001971	215920593
JRMML-000001972	215920595
JRMML-000001973	215920597
JRMML-000001974	215920599
JRMML-000001975	215920601
JRMML-000001976	215920603
JRMML-000001977	215920605
JRMML-000001978	215920607
JRMML-000001979	215920609
JRMML-000001980	215920611
JRMML-000001981	215920613
JRMML-000001982	215920615
JRMML-000001983	215920617
JRMML-000001984	215920619
JRMML-000001985	215920621
JRMML-000001986	215920623
JRMML-000001987	215920625
JRMML-000001988	215920627
JRMML-000001989	215920629
JRMML-000001990	215920631
JRMML-000001991	215920633
JRMML-000001992	215920635
JRMML-000001993	215920637
[truncated: 497,999 more rows]
