# Supplementary material for: Characterization of single-nucleotide variation in Indian-origin rhesus macaques (Macaca mulatta)
Source: BMC Genomics. 2011 Jun 13;12:311. doi: 10.1186/1471-2164-12-311 (PMC3141668; doi:10.1186/1471-2164-12-311)
Supplement: Additional file 6 — Table S2, Additional file 6. Part 2 of dbSNP ss numbers for validated rhesus macaque SNPs. The second part of six of a table listing of all of the ss numbers from submission of the validated rhesus macaque SNPs to dbSNP. The ss numbers are not contiguous throughout the full set of 3,038,166 SNPs. [file 1471-2164-12-311-S6.TXT]

JRMML-000499993	216932813
JRMML-000499994	216932815
JRMML-000499995	216932817
JRMML-000499996	216932819
JRMML-000499997	216932821
JRMML-000499998	216932823
JRMML-000499999	216932825
JRMML-000500000	216932827
JRMML-000500001	216932829
JRMML-000500002	216932831
JRMML-000500003	216932833
JRMML-000500004	216932835
JRMML-000500005	216932837
JRMML-000500006	216932839
JRMML-000500007	216932841
JRMML-000500008	216932843
JRMML-000500009	216932845
JRMML-000500010	216932847
JRMML-000500011	216932849
JRMML-000500012	216932851
JRMML-000500013	216932853
JRMML-000500014	216932855
JRMML-000500015	216932857
JRMML-000500016	216932859
JRMML-000500017	216932861
JRMML-000500018	216932863
JRMML-000500019	216932865
JRMML-000500020	216932867
JRMML-000500021	216932869
JRMML-000500022	216932871
JRMML-000500023	216932873
JRMML-000500024	216932875
JRMML-000500025	216932877
JRMML-000500026	216932879
JRMML-000500027	216932881
JRMML-000500028	216932883
JRMML-000500029	216932885
JRMML-000500030	216932887
JRMML-000500031	216932889
JRMML-000500032	216932891
JRMML-000500033	216932893
JRMML-000500034	216932895
JRMML-000500035	216932897
JRMML-000500036	216932899
JRMML-000500037	216932901
JRMML-000500038	216932903
JRMML-000500039	216932905
JRMML-000500040	216932907
JRMML-000500041	216932909
JRMML-000500042	216932911
JRMML-000500043	216932913
JRMML-000500044	216932915
JRMML-000500045	216932917
JRMML-000500046	216932919
JRMML-000500047	216932921
JRMML-000500048	216932923
JRMML-000500049	216932925
JRMML-000500050	216932927
JRMML-000500051	216932929
JRMML-000500052	216932931
JRMML-000500053	216932933
JRMML-000500054	216932935
JRMML-000500055	216932937
JRMML-000500056	216932939
JRMML-000500057	216932941
JRMML-000500058	216932943
JRMML-000500059	216932945
JRMML-000500060	216932947
JRMML-000500061	216932949
JRMML-000500062	216932951
JRMML-000500063	216932953
JRMML-000500064	216932955
JRMML-000500065	216932957
JRMML-000500066	216932959
JRMML-000500067	216932961
JRMML-000500068	216932963
JRMML-000500069	216932965
JRMML-000500070	216932967
JRMML-000500071	216932969
JRMML-000500072	216932971
JRMML-000500073	216932973
JRMML-000500074	216932975
JRMML-000500075	216932977
JRMML-000500076	216932979
JRMML-000500077	216932981
JRMML-000500078	216932983
JRMML-000500079	216932985
JRMML-000500080	216932987
JRMML-000500081	216932989
JRMML-000500082	216932991
JRMML-000500083	216932993
JRMML-000500084	216932995
JRMML-000500085	216932997
JRMML-000500086	216932999
JRMML-000500087	216933001
JRMML-000500088	216933003
JRMML-000500089	216933005
JRMML-000500090	216933007
JRMML-000500091	216933009
JRMML-000500092	216933011
JRMML-000500093	216933013
JRMML-000500094	216933015
JRMML-000500095	216933017
JRMML-000500096	216933020
JRMML-000500097	216933022
JRMML-000500098	216933024
JRMML-000500099	216933026
JRMML-000500100	216933028
JRMML-000500101	216933030
JRMML-000500102	216933032
JRMML-000500103	216933034
JRMML-000500104	216933036
JRMML-000500105	216933038
JRMML-000500106	216933040
JRMML-000500107	216933042
JRMML-000500108	216933043
JRMML-000500109	216933046
JRMML-000500110	216933048
JRMML-000500111	216933050
JRMML-000500112	216933052
JRMML-000500113	216933054
JRMML-000500114	216933056
JRMML-000500115	216933058
JRMML-000500116	216933060
JRMML-000500117	216933062
JRMML-000500118	216933064
JRMML-000500119	216933066
JRMML-000500120	216933068
JRMML-000500121	216933070
JRMML-000500122	216933072
JRMML-000500123	216933074
JRMML-000500124	216933076
JRMML-000500125	216933078
JRMML-000500126	216933080
JRMML-000500127	216933082
JRMML-000500128	216933084
JRMML-000500129	216933086
JRMML-000500130	216933088
JRMML-000500131	216933090
JRMML-000500132	216933092
JRMML-000500133	216933094
JRMML-000500134	216933096
JRMML-000500135	216933098
JRMML-000500136	216933100
JRMML-000500137	216933102
JRMML-000500138	216933104
JRMML-000500139	216933106
JRMML-000500140	216933108
JRMML-000500141	216933110
JRMML-000500142	216933112
JRMML-000500143	216933114
JRMML-000500144	216933116
JRMML-000500145	216933118
JRMML-000500146	216933120
JRMML-000500147	216933122
JRMML-000500148	216933124
JRMML-000500149	216933126
JRMML-000500150	216933128
JRMML-000500151	216933130
JRMML-000500152	216933132
JRMML-000500153	216933134
JRMML-000500154	216933136
JRMML-000500155	216933138
JRMML-000500156	216933140
JRMML-000500157	216933142
JRMML-000500158	216933144
JRMML-000500159	216933146
JRMML-000500160	216933148
JRMML-000500161	216933150
JRMML-000500162	216933152
JRMML-000500163	216933154
JRMML-000500164	216933156
JRMML-000500165	216933158
JRMML-000500166	216933160
JRMML-000500167	216933162
JRMML-000500168	216933164
JRMML-000500169	216933166
JRMML-000500170	216933168
JRMML-000500171	216933170
JRMML-000500172	216933172
JRMML-000500173	216933174
JRMML-000500174	216933176
JRMML-000500175	216933178
JRMML-000500176	216933180
JRMML-000500177	216933182
JRMML-000500178	216933184
JRMML-000500179	216933186
JRMML-000500180	216933188
JRMML-000500181	216933190
JRMML-000500182	216933192
JRMML-000500183	216933194
JRMML-000500184	216933196
JRMML-000500185	216933198
JRMML-000500186	216933200
JRMML-000500187	216933202
JRMML-000500188	216933204
JRMML-000500189	216933206
JRMML-000500190	216933208
JRMML-000500191	216933210
JRMML-000500192	216933212
JRMML-000500193	216933214
JRMML-000500194	216933216
JRMML-000500195	216933218
JRMML-000500196	216933220
JRMML-000500197	216933222
JRMML-000500198	216933224
JRMML-000500199	216933226
JRMML-000500200	216933228
JRMML-000500201	216933230
JRMML-000500202	216933232
JRMML-000500203	216933234
JRMML-000500204	216933236
JRMML-000500205	216933238
JRMML-000500206	216933240
JRMML-000500207	216933242
JRMML-000500208	216933244
JRMML-000500209	216933246
JRMML-000500210	216933247
JRMML-000500211	216933249
JRMML-000500212	216933251
JRMML-000500213	216933254
JRMML-000500214	216933256
JRMML-000500215	216933258
JRMML-000500216	216933260
JRMML-000500217	216933262
JRMML-000500218	216933264
JRMML-000500219	216933266
JRMML-000500220	216933268
JRMML-000500221	216933270
JRMML-000500222	216933272
JRMML-000500223	216933274
JRMML-000500224	216933276
JRMML-000500225	216933277
JRMML-000500226	216933280
JRMML-000500227	216933282
JRMML-000500228	216933284
JRMML-000500229	216933286
JRMML-000500230	216933288
JRMML-000500231	216933290
JRMML-000500232	216933292
JRMML-000500233	216933294
JRMML-000500234	216933296
JRMML-000500235	216933298
JRMML-000500236	216933300
JRMML-000500237	216933302
JRMML-000500238	216933304
JRMML-000500239	216933305
JRMML-000500240	216933308
JRMML-000500241	216933310
JRMML-000500242	216933312
JRMML-000500243	216933314
JRMML-000500244	216933316
JRMML-000500245	216933318
JRMML-000500246	216933320
JRMML-000500247	216933322
JRMML-000500248	216933324
JRMML-000500249	216933326
JRMML-000500250	216933328
JRMML-000500251	216933330
JRMML-000500252	216933332
JRMML-000500253	216933334
JRMML-000500254	216933336
JRMML-000500255	216933338
JRMML-000500256	216933340
JRMML-000500257	216933342
JRMML-000500258	216933344
JRMML-000500259	216933346
JRMML-000500260	216933348
JRMML-000500261	216933350
JRMML-000500262	216933352
JRMML-000500263	216933354
JRMML-000500264	216933356
JRMML-000500265	216933358
JRMML-000500266	216933360
JRMML-000500267	216933362
JRMML-000500268	216933364
JRMML-000500269	216933366
JRMML-000500270	216933368
JRMML-000500271	216933370
JRMML-000500272	216933372
JRMML-000500273	216933374
JRMML-000500274	216933376
JRMML-000500275	216933378
JRMML-000500276	216933380
JRMML-000500277	216933382
JRMML-000500278	216933384
JRMML-000500279	216933386
JRMML-000500280	216933388
JRMML-000500281	216933390
JRMML-000500282	216933392
JRMML-000500283	216933394
JRMML-000500284	216933396
JRMML-000500285	216933398
JRMML-000500286	216933400
JRMML-000500287	216933402
JRMML-000500288	216933404
JRMML-000500289	216933406
JRMML-000500290	216933408
JRMML-000500291	216933410
JRMML-000500292	216933412
JRMML-000500293	216933414
JRMML-000500294	216933416
JRMML-000500295	216933418
JRMML-000500296	216933420
JRMML-000500297	216933422
JRMML-000500298	216933424
JRMML-000500299	216933426
JRMML-000500300	216933428
JRMML-000500301	216933430
JRMML-000500302	216933432
JRMML-000500303	216933434
JRMML-000500304	216933436
JRMML-000500305	216933438
JRMML-000500306	216933440
JRMML-000500307	216933442
JRMML-000500308	216933444
JRMML-000500309	216933446
JRMML-000500310	216933448
JRMML-000500311	216933450
JRMML-000500312	216933452
JRMML-000500313	216933454
JRMML-000500314	216933456
JRMML-000500315	216933458
JRMML-000500316	216933460
JRMML-000500317	216933462
JRMML-000500318	216933464
JRMML-000500319	216933466
JRMML-000500320	216933468
JRMML-000500321	216933470
JRMML-000500322	216933472
JRMML-000500323	216933474
JRMML-000500324	216933476
JRMML-000500325	216933478
JRMML-000500326	216933480
JRMML-000500327	216933482
JRMML-000500328	216933484
JRMML-000500329	216933486
JRMML-000500330	216933488
JRMML-000500331	216933490
JRMML-000500332	216933492
JRMML-000500333	216933494
JRMML-000500334	216933496
JRMML-000500335	216933498
JRMML-000500336	216933500
JRMML-000500337	216933502
JRMML-000500338	216933504
JRMML-000500339	216933506
JRMML-000500340	216933508
JRMML-000500341	216933510
JRMML-000500342	216933512
JRMML-000500343	216933514
JRMML-000500344	216933516
JRMML-000500345	216933518
JRMML-000500346	216933520
JRMML-000500347	216933522
JRMML-000500348	216933524
JRMML-000500349	216933526
JRMML-000500350	216933528
JRMML-000500351	216933530
JRMML-000500352	216933532
JRMML-000500353	216933534
JRMML-000500354	216933536
JRMML-000500355	216933538
JRMML-000500356	216933540
JRMML-000500357	216933542
JRMML-000500358	216933544
JRMML-000500359	216933546
JRMML-000500360	216933548
JRMML-000500361	216933550
JRMML-000500362	216933552
JRMML-000500363	216933554
JRMML-000500364	216933556
JRMML-000500365	216933558
JRMML-000500366	216933560
JRMML-000500367	216933562
JRMML-000500368	216933564
JRMML-000500369	216933566
JRMML-000500370	216933568
JRMML-000500371	216933570
JRMML-000500372	216933572
JRMML-000500373	216933574
JRMML-000500374	216933576
JRMML-000500375	216933578
JRMML-000500376	216933580
JRMML-000500377	216933582
JRMML-000500378	216933584
JRMML-000500379	216933586
JRMML-000500380	216933588
JRMML-000500381	216933590
JRMML-000500382	216933592
JRMML-000500383	216933594
JRMML-000500384	216933596
JRMML-000500385	216933598
JRMML-000500386	216933600
JRMML-000500387	216933602
JRMML-000500388	216933604
JRMML-000500389	216933606
JRMML-000500390	216933608
JRMML-000500391	216933610
JRMML-000500392	216933612
JRMML-000500393	216933614
JRMML-000500394	216933616
JRMML-000500395	216933618
JRMML-000500396	216933620
JRMML-000500397	216933622
JRMML-000500398	216933624
JRMML-000500399	216933626
JRMML-000500400	216933628
JRMML-000500401	216933630
JRMML-000500402	216933632
JRMML-000500403	216933634
JRMML-000500404	216933636
JRMML-000500405	216933638
JRMML-000500406	216933640
JRMML-000500407	216933642
JRMML-000500408	216933644
JRMML-000500409	216933646
JRMML-000500410	216933648
JRMML-000500411	216933650
JRMML-000500412	216933652
JRMML-000500413	216933654
JRMML-000500414	216933656
JRMML-000500415	216933658
JRMML-000500416	216933660
JRMML-000500417	216933662
JRMML-000500418	216933664
JRMML-000500419	216933666
JRMML-000500420	216933668
JRMML-000500421	216933670
JRMML-000500422	216933672
JRMML-000500423	216933674
JRMML-000500424	216933676
JRMML-000500425	216933678
JRMML-000500426	216933680
JRMML-000500427	216933682
JRMML-000500428	216933684
JRMML-000500429	216933686
JRMML-000500430	216933688
JRMML-000500431	216933690
JRMML-000500432	216933692
JRMML-000500433	216933694
JRMML-000500434	216933696
JRMML-000500435	216933698
JRMML-000500436	216933700
JRMML-000500437	216933702
JRMML-000500438	216933704
JRMML-000500439	216933706
JRMML-000500440	216933708
JRMML-000500441	216933710
JRMML-000500442	216933712
JRMML-000500443	216933714
JRMML-000500444	216933716
JRMML-000500445	216933718
JRMML-000500446	216933720
JRMML-000500447	216933722
JRMML-000500448	216933724
JRMML-000500449	216933726
JRMML-000500450	216933728
JRMML-000500451	216933730
JRMML-000500452	216933732
JRMML-000500453	216933735
JRMML-000500454	216933736
JRMML-000500455	216933738
JRMML-000500456	216933741
JRMML-000500457	216933743
JRMML-000500458	216933745
JRMML-000500459	216933747
JRMML-000500460	216933749
JRMML-000500461	216933751
JRMML-000500462	216933753
JRMML-000500463	216933754
JRMML-000500464	216933756
JRMML-000500465	216933759
JRMML-000500466	216933761
JRMML-000500467	216933763
JRMML-000500468	216933765
JRMML-000500469	216933767
JRMML-000500470	216933769
JRMML-000500471	216933771
JRMML-000500472	216933773
JRMML-000500473	216933775
JRMML-000500474	216933777
JRMML-000500475	216933779
JRMML-000500476	216933781
JRMML-000500477	216933783
JRMML-000500478	216933786
JRMML-000500479	216933787
JRMML-000500480	216933790
JRMML-000500481	216933792
JRMML-000500482	216933794
JRMML-000500483	216933796
JRMML-000500484	216933798
JRMML-000500485	216933800
JRMML-000500486	216933802
JRMML-000500487	216933804
JRMML-000500488	216933805
JRMML-000500489	216933807
JRMML-000500490	216933810
JRMML-000500491	216933812
JRMML-000500492	216933813
JRMML-000500493	216933816
JRMML-000500494	216933818
JRMML-000500495	216933820
JRMML-000500496	216933822
JRMML-000500497	216933824
JRMML-000500498	216933826
JRMML-000500499	216933828
JRMML-000500500	216933830
JRMML-000500501	216933832
JRMML-000500502	216933834
JRMML-000500503	216933836
JRMML-000500504	216933838
JRMML-000500505	216933840
JRMML-000500506	216933842
JRMML-000500507	216933844
JRMML-000500508	216933846
JRMML-000500509	216933848
JRMML-000500510	216933850
JRMML-000500511	216933852
JRMML-000500512	216933854
JRMML-000500513	216933856
JRMML-000500514	216933858
JRMML-000500515	216933860
JRMML-000500516	216933862
JRMML-000500517	216933864
JRMML-000500518	216933866
JRMML-000500519	216933868
JRMML-000500520	216933870
JRMML-000500521	216933872
JRMML-000500522	216933874
JRMML-000500523	216933876
JRMML-000500524	216933878
JRMML-000500525	216933880
JRMML-000500526	216933882
JRMML-000500527	216933884
JRMML-000500528	216933886
JRMML-000500529	216933888
JRMML-000500530	216933890
JRMML-000500531	216933892
JRMML-000500532	216933894
JRMML-000500533	216933896
JRMML-000500534	216933898
JRMML-000500535	216933900
JRMML-000500536	216933902
JRMML-000500537	216933904
JRMML-000500538	216933906
JRMML-000500539	216933908
JRMML-000500540	216933910
JRMML-000500541	216933912
JRMML-000500542	216933914
JRMML-000500543	216933916
JRMML-000500544	216933918
JRMML-000500545	216933920
JRMML-000500546	216933922
JRMML-000500547	216933924
JRMML-000500548	216933926
JRMML-000500549	216933928
JRMML-000500550	216933930
JRMML-000500551	216933932
JRMML-000500552	216933934
JRMML-000500553	216933936
JRMML-000500554	216933938
JRMML-000500555	216933941
JRMML-000500556	216933942
JRMML-000500557	216933945
JRMML-000500558	216933947
JRMML-000500559	216933949
JRMML-000500560	216933951
JRMML-000500561	216933953
JRMML-000500562	216933955
JRMML-000500563	216933957
JRMML-000500564	216933959
JRMML-000500565	216933961
JRMML-000500566	216933963
JRMML-000500567	216933965
JRMML-000500568	216933967
JRMML-000500569	216933969
JRMML-000500570	216933971
JRMML-000500571	216933973
JRMML-000500572	216933975
JRMML-000500573	216933977
JRMML-000500574	216933979
JRMML-000500575	216933981
JRMML-000500576	216933983
JRMML-000500577	216933986
JRMML-000500578	216933988
JRMML-000500579	216933989
JRMML-000500580	216933991
JRMML-000500581	216933994
JRMML-000500582	216933996
JRMML-000500583	216933998
JRMML-000500584	216934000
JRMML-000500585	216934002
JRMML-000500586	216934003
JRMML-000500587	216934006
JRMML-000500588	216934008
JRMML-000500589	216934010
JRMML-000500590	216934012
JRMML-000500591	216934014
JRMML-000500592	216934017
JRMML-000500593	216934019
JRMML-000500594	216934020
JRMML-000500595	216934023
JRMML-000500596	216934025
JRMML-000500597	216934027
JRMML-000500598	216934029
JRMML-000500599	216934031
JRMML-000500600	216934033
JRMML-000500601	216934035
JRMML-000500602	216934037
JRMML-000500603	216934039
JRMML-000500604	216934041
JRMML-000500605	216934043
JRMML-000500606	216934045
JRMML-000500607	216934047
JRMML-000500608	216934049
JRMML-000500609	216934051
JRMML-000500610	216934053
JRMML-000500611	216934055
JRMML-000500612	216934057
JRMML-000500613	216934059
JRMML-000500614	216934061
JRMML-000500615	216934063
JRMML-000500616	216934065
JRMML-000500617	216934067
JRMML-000500618	216934069
JRMML-000500619	216934071
JRMML-000500620	216934073
JRMML-000500621	216934075
JRMML-000500622	216934077
JRMML-000500623	216934079
JRMML-000500624	216934081
JRMML-000500625	216934083
JRMML-000500626	216934085
JRMML-000500627	216934087
JRMML-000500628	216934089
JRMML-000500629	216934091
JRMML-000500630	216934093
JRMML-000500631	216934095
JRMML-000500632	216934097
JRMML-000500633	216934099
JRMML-000500634	216934101
JRMML-000500635	216934103
JRMML-000500636	216934105
JRMML-000500637	216934107
JRMML-000500638	216934109
JRMML-000500639	216934111
JRMML-000500640	216934113
JRMML-000500641	216934115
JRMML-000500642	216934117
JRMML-000500643	216934119
JRMML-000500644	216934121
JRMML-000500645	216934123
JRMML-000500646	216934125
JRMML-000500647	216934127
JRMML-000500648	216934129
JRMML-000500649	216934131
JRMML-000500650	216934133
JRMML-000500651	216934135
JRMML-000500652	216934137
JRMML-000500653	216934139
JRMML-000500654	216934141
JRMML-000500655	216934143
JRMML-000500656	216934145
JRMML-000500657	216934147
JRMML-000500658	216934149
JRMML-000500659	216934151
JRMML-000500660	216934153
JRMML-000500661	216934155
JRMML-000500662	216934157
JRMML-000500663	216934159
JRMML-000500664	216934161
JRMML-000500665	216934163
JRMML-000500666	216934165
JRMML-000500667	216934167
JRMML-000500668	216934169
JRMML-000500669	216934171
JRMML-000500670	216934173
JRMML-000500671	216934175
JRMML-000500672	216934177
JRMML-000500673	216934179
JRMML-000500674	216934181
JRMML-000500675	216934183
JRMML-000500676	216934185
JRMML-000500677	216934187
JRMML-000500678	216934189
JRMML-000500679	216934191
JRMML-000500680	216934193
JRMML-000500681	216934195
JRMML-000500682	216934197
JRMML-000500683	216934199
JRMML-000500684	216934201
JRMML-000500685	216934203
JRMML-000500686	216934205
JRMML-000500687	216934207
JRMML-000500688	216934209
JRMML-000500689	216934211
JRMML-000500690	216934213
JRMML-000500691	216934215
JRMML-000500692	216934217
JRMML-000500693	216934219
JRMML-000500694	216934221
JRMML-000500695	216934223
JRMML-000500696	216934225
JRMML-000500697	216934227
JRMML-000500698	216934229
JRMML-000500699	216934231
JRMML-000500700	216934233
JRMML-000500701	216934235
JRMML-000500702	216934237
JRMML-000500703	216934239
JRMML-000500704	216934241
JRMML-000500705	216934243
JRMML-000500706	216934245
JRMML-000500707	216934247
JRMML-000500708	216934249
JRMML-000500709	216934251
JRMML-000500710	216934253
JRMML-000500711	216934255
JRMML-000500712	216934257
JRMML-000500713	216934259
JRMML-000500714	216934261
JRMML-000500715	216934263
JRMML-000500716	216934265
JRMML-000500717	216934267
JRMML-000500718	216934269
JRMML-000500719	216934271
JRMML-000500720	216934273
JRMML-000500721	216934275
JRMML-000500722	216934277
JRMML-000500723	216934279
JRMML-000500724	216934281
JRMML-000500725	216934283
JRMML-000500726	216934285
JRMML-000500727	216934287
JRMML-000500728	216934289
JRMML-000500729	216934291
JRMML-000500730	216934293
JRMML-000500731	216934295
JRMML-000500732	216934297
JRMML-000500733	216934299
JRMML-000500734	216934301
JRMML-000500735	216934303
JRMML-000500736	216934305
JRMML-000500737	216934307
JRMML-000500738	216934309
JRMML-000500739	216934311
JRMML-000500740	216934313
JRMML-000500741	216934315
JRMML-000500742	216934317
JRMML-000500743	216934319
JRMML-000500744	216934321
JRMML-000500745	216934323
JRMML-000500746	216934325
JRMML-000500747	216934327
JRMML-000500748	216934329
JRMML-000500749	216934331
JRMML-000500750	216934333
JRMML-000500751	216934335
JRMML-000500752	216934337
JRMML-000500753	216934339
JRMML-000500754	216934341
JRMML-000500755	216934343
JRMML-000500756	216934345
JRMML-000500757	216934347
JRMML-000500758	216934349
JRMML-000500759	216934351
JRMML-000500760	216934353
JRMML-000500761	216934355
JRMML-000500762	216934357
JRMML-000500763	216934359
JRMML-000500764	216934361
JRMML-000500765	216934363
JRMML-000500766	216934365
JRMML-000500767	216934367
JRMML-000500768	216934369
JRMML-000500769	216934371
JRMML-000500770	216934373
JRMML-000500771	216934375
JRMML-000500772	216934377
JRMML-000500773	216934379
JRMML-000500774	216934381
JRMML-000500775	216934383
JRMML-000500776	216934385
JRMML-000500777	216934387
JRMML-000500778	216934389
JRMML-000500779	216934391
JRMML-000500780	216934393
JRMML-000500781	216934395
JRMML-000500782	216934397
JRMML-000500783	216934399
JRMML-000500784	216934401
JRMML-000500785	216934403
JRMML-000500786	216934405
JRMML-000500787	216934407
JRMML-000500788	216934409
JRMML-000500789	216934411
JRMML-000500790	216934413
JRMML-000500791	216934415
JRMML-000500792	216934417
JRMML-000500793	216934419
JRMML-000500794	216934421
JRMML-000500795	216934423
JRMML-000500796	216934425
JRMML-000500797	216934427
JRMML-000500798	216934429
JRMML-000500799	216934430
JRMML-000500800	216934433
JRMML-000500801	216934435
JRMML-000500802	216934437
JRMML-000500803	216934439
JRMML-000500804	216934441
JRMML-000500805	216934443
JRMML-000500806	216934445
JRMML-000500807	216934447
JRMML-000500808	216934449
JRMML-000500809	216934451
JRMML-000500810	216934453
JRMML-000500811	216934455
JRMML-000500812	216934457
JRMML-000500813	216934459
JRMML-000500814	216934461
JRMML-000500815	216934463
JRMML-000500816	216934465
JRMML-000500817	216934467
JRMML-000500818	216934469
JRMML-000500819	216934471
JRMML-000500820	216934473
JRMML-000500821	216934475
JRMML-000500822	216934477
JRMML-000500823	216934479
JRMML-000500824	216934481
JRMML-000500825	216934483
JRMML-000500826	216934485
JRMML-000500827	216934487
JRMML-000500828	216934489
JRMML-000500829	216934491
JRMML-000500830	216934493
JRMML-000500831	216934495
JRMML-000500832	216934497
JRMML-000500833	216934499
JRMML-000500834	216934501
JRMML-000500835	216934503
JRMML-000500836	216934505
JRMML-000500837	216934507
JRMML-000500838	216934509
JRMML-000500839	216934511
JRMML-000500840	216934513
JRMML-000500841	216934515
JRMML-000500842	216934517
JRMML-000500843	216934519
JRMML-000500844	216934521
JRMML-000500845	216934523
JRMML-000500846	216934525
JRMML-000500847	216934527
JRMML-000500848	216934529
JRMML-000500849	216934531
JRMML-000500850	216934533
JRMML-000500851	216934535
JRMML-000500852	216934537
JRMML-000500853	216934539
JRMML-000500854	216934541
JRMML-000500855	216934543
JRMML-000500856	216934545
JRMML-000500857	216934547
JRMML-000500858	216934549
JRMML-000500859	216934551
JRMML-000500860	216934553
JRMML-000500861	216934555
JRMML-000500862	216934557
JRMML-000500863	216934559
JRMML-000500864	216934561
JRMML-000500865	216934563
JRMML-000500866	216934565
JRMML-000500867	216934567
JRMML-000500868	216934569
JRMML-000500869	216934571
JRMML-000500870	216934573
JRMML-000500871	216934575
JRMML-000500872	216934577
JRMML-000500873	216934579
JRMML-000500874	216934581
JRMML-000500875	216934583
JRMML-000500876	216934585
JRMML-000500877	216934587
JRMML-000500878	216934589
JRMML-000500879	216934591
JRMML-000500880	216934593
JRMML-000500881	216934595
JRMML-000500882	216934597
JRMML-000500883	216934599
JRMML-000500884	216934601
JRMML-000500885	216934603
JRMML-000500886	216934605
JRMML-000500887	216934607
JRMML-000500888	216934609
JRMML-000500889	216934611
JRMML-000500890	216934613
JRMML-000500891	216934615
JRMML-000500892	216934617
JRMML-000500893	216934619
JRMML-000500894	216934621
JRMML-000500895	216934623
JRMML-000500896	216934625
JRMML-000500897	216934627
JRMML-000500898	216934629
JRMML-000500899	216934631
JRMML-000500900	216934633
JRMML-000500901	216934635
JRMML-000500902	216934637
JRMML-000500903	216934639
JRMML-000500904	216934641
JRMML-000500905	216934643
JRMML-000500906	216934645
JRMML-000500907	216934647
JRMML-000500908	216934649
JRMML-000500909	216934651
JRMML-000500910	216934653
JRMML-000500911	216934656
JRMML-000500912	216934658
JRMML-000500913	216934660
JRMML-000500914	216934662
JRMML-000500915	216934664
JRMML-000500916	216934666
JRMML-000500917	216934668
JRMML-000500918	216934670
JRMML-000500919	216934672
JRMML-000500920	216934674
JRMML-000500921	216934676
JRMML-000500922	216934678
JRMML-000500923	216934680
JRMML-000500924	216934682
JRMML-000500925	216934684
JRMML-000500926	216934686
JRMML-000500927	216934688
JRMML-000500928	216934690
JRMML-000500929	216934692
JRMML-000500930	216934694
JRMML-000500931	216934696
JRMML-000500932	216934698
JRMML-000500933	216934700
JRMML-000500934	216934702
JRMML-000500935	216934704
JRMML-000500936	216934706
JRMML-000500937	216934708
JRMML-000500938	216934710
JRMML-000500939	216934712
JRMML-000500940	216934714
JRMML-000500941	216934716
JRMML-000500942	216934718
JRMML-000500943	216934720
JRMML-000500944	216934722
JRMML-000500945	216934724
JRMML-000500946	216934726
JRMML-000500947	216934728
JRMML-000500948	216934730
JRMML-000500949	216934732
JRMML-000500950	216934734
JRMML-000500951	216934736
JRMML-000500952	216934738
JRMML-000500953	216934740
JRMML-000500954	216934742
JRMML-000500955	216934744
JRMML-000500956	216934746
JRMML-000500957	216934748
JRMML-000500958	216934750
JRMML-000500959	216934752
JRMML-000500960	216934754
JRMML-000500961	216934756
JRMML-000500962	216934758
JRMML-000500963	216934760
JRMML-000500964	216934762
JRMML-000500965	216934764
JRMML-000500966	216934766
JRMML-000500967	216934768
JRMML-000500968	216934770
JRMML-000500969	216934771
JRMML-000500970	216934774
JRMML-000500971	216934776
JRMML-000500972	216934778
JRMML-000500973	216934780
JRMML-000500974	216934782
JRMML-000500975	216934784
JRMML-000500976	216934786
JRMML-000500977	216934788
JRMML-000500978	216934790
JRMML-000500979	216934792
JRMML-000500980	216934794
JRMML-000500981	216934796
JRMML-000500982	216934798
JRMML-000500983	216934800
JRMML-000500984	216934802
JRMML-000500985	216934804
JRMML-000500986	216934806
JRMML-000500987	216934808
JRMML-000500988	216934810
JRMML-000500989	216934812
JRMML-000500990	216934814
JRMML-000500991	216934816
JRMML-000500992	216934818
JRMML-000500993	216934820
JRMML-000500994	216934822
JRMML-000500995	216934824
JRMML-000500996	216934826
JRMML-000500997	216934828
JRMML-000500998	216934830
JRMML-000500999	216934832
JRMML-000501000	216934834
JRMML-000501001	216934836
JRMML-000501002	216934838
JRMML-000501003	216934840
JRMML-000501004	216934842
JRMML-000501005	216934844
JRMML-000501006	216934846
JRMML-000501007	216934848
JRMML-000501008	216934850
JRMML-000501009	216934852
JRMML-000501010	216934854
JRMML-000501011	216934856
JRMML-000501012	216934858
JRMML-000501013	216934860
JRMML-000501014	216934862
JRMML-000501015	216934864
JRMML-000501016	216934866
JRMML-000501017	216934868
JRMML-000501018	216934870
JRMML-000501019	216934872
JRMML-000501020	216934874
JRMML-000501021	216934876
JRMML-000501022	216934878
JRMML-000501023	216934880
JRMML-000501024	216934882
JRMML-000501025	216934884
JRMML-000501026	216934886
JRMML-000501027	216934888
JRMML-000501028	216934890
JRMML-000501029	216934892
JRMML-000501030	216934894
JRMML-000501031	216934896
JRMML-000501032	216934898
JRMML-000501033	216934900
JRMML-000501034	216934902
JRMML-000501035	216934904
JRMML-000501036	216934906
JRMML-000501037	216934908
JRMML-000501038	216934910
JRMML-000501039	216934912
JRMML-000501040	216934914
JRMML-000501041	216934916
JRMML-000501042	216934918
JRMML-000501043	216934920
JRMML-000501044	216934922
JRMML-000501045	216934924
JRMML-000501046	216934926
JRMML-000501047	216934928
JRMML-000501048	216934930
JRMML-000501049	216934932
JRMML-000501050	216934934
JRMML-000501051	216934936
JRMML-000501052	216934938
JRMML-000501053	216934940
JRMML-000501054	216934942
JRMML-000501055	216934943
JRMML-000501056	216934946
JRMML-000501057	216934947
JRMML-000501058	216934950
JRMML-000501059	216934952
JRMML-000501060	216934954
JRMML-000501061	216934956
JRMML-000501062	216934958
JRMML-000501063	216934960
JRMML-000501064	216934962
JRMML-000501065	216934964
JRMML-000501066	216934966
JRMML-000501067	216934968
JRMML-000501068	216934970
JRMML-000501069	216934972
JRMML-000501070	216934974
JRMML-000501071	216934976
JRMML-000501072	216934978
JRMML-000501073	216934980
JRMML-000501074	216934982
JRMML-000501075	216934984
JRMML-000501076	216934986
JRMML-000501077	216934988
JRMML-000501078	216934990
JRMML-000501079	216934992
JRMML-000501080	216934994
JRMML-000501081	216934996
JRMML-000501082	216934998
JRMML-000501083	216935000
JRMML-000501084	216935002
JRMML-000501085	216935004
JRMML-000501086	216935006
JRMML-000501087	216935008
JRMML-000501088	216935010
JRMML-000501089	216935012
JRMML-000501090	216935014
JRMML-000501091	216935017
JRMML-000501092	216935019
JRMML-000501093	216935021
JRMML-000501094	216935023
JRMML-000501095	216935025
JRMML-000501096	216935027
JRMML-000501097	216935029
JRMML-000501098	216935031
JRMML-000501099	216935033
JRMML-000501100	216935035
JRMML-000501101	216935037
JRMML-000501102	216935039
JRMML-000501103	216935041
JRMML-000501104	216935043
JRMML-000501105	216935045
JRMML-000501106	216935047
JRMML-000501107	216935049
JRMML-000501108	216935051
JRMML-000501109	216935053
JRMML-000501110	216935055
JRMML-000501111	216935057
JRMML-000501112	216935059
JRMML-000501113	216935061
JRMML-000501114	216935063
JRMML-000501115	216935066
JRMML-000501116	216935068
JRMML-000501117	216935070
JRMML-000501118	216935072
JRMML-000501119	216935074
JRMML-000501120	216935075
JRMML-000501121	216935078
JRMML-000501122	216935080
JRMML-000501123	216935082
JRMML-000501124	216935084
JRMML-000501125	216935086
JRMML-000501126	216935088
JRMML-000501127	216935090
JRMML-000501128	216935092
JRMML-000501129	216935094
JRMML-000501130	216935096
JRMML-000501131	216935098
JRMML-000501132	216935100
JRMML-000501133	216935102
JRMML-000501134	216935104
JRMML-000501135	216935106
JRMML-000501136	216935108
JRMML-000501137	216935111
JRMML-000501138	216935113
JRMML-000501139	216935115
JRMML-000501140	216935117
JRMML-000501141	216935119
JRMML-000501142	216935121
JRMML-000501143	216935122
JRMML-000501144	216935125
JRMML-000501145	216935127
JRMML-000501146	216935129
JRMML-000501147	216935131
JRMML-000501148	216935133
JRMML-000501149	216935135
JRMML-000501150	216935137
JRMML-000501151	216935139
JRMML-000501152	216935141
JRMML-000501153	216935143
JRMML-000501154	216935145
JRMML-000501155	216935147
JRMML-000501156	216935149
JRMML-000501157	216935151
JRMML-000501158	216935153
JRMML-000501159	216935155
JRMML-000501160	216935157
JRMML-000501161	216935159
JRMML-000501162	216935161
JRMML-000501163	216935163
JRMML-000501164	216935165
JRMML-000501165	216935167
JRMML-000501166	216935169
JRMML-000501167	216935171
JRMML-000501168	216935173
JRMML-000501169	216935175
JRMML-000501170	216935177
JRMML-000501171	216935179
JRMML-000501172	216935181
JRMML-000501173	216935183
JRMML-000501174	216935185
JRMML-000501175	216935187
JRMML-000501176	216935189
JRMML-000501177	216935191
JRMML-000501178	216935193
JRMML-000501179	216935195
JRMML-000501180	216935197
JRMML-000501181	216935199
JRMML-000501182	216935201
JRMML-000501183	216935203
JRMML-000501184	216935205
JRMML-000501185	216935207
JRMML-000501186	216935209
JRMML-000501187	216935211
JRMML-000501188	216935213
JRMML-000501189	216935215
JRMML-000501190	216935217
JRMML-000501191	216935219
JRMML-000501192	216935221
JRMML-000501193	216935223
JRMML-000501194	216935225
JRMML-000501195	216935227
JRMML-000501196	216935229
JRMML-000501197	216935231
JRMML-000501198	216935233
JRMML-000501199	216935235
JRMML-000501200	216935237
JRMML-000501201	216935239
JRMML-000501202	216935241
JRMML-000501203	216935243
JRMML-000501204	216935245
JRMML-000501205	216935247
JRMML-000501206	216935249
JRMML-000501207	216935251
JRMML-000501208	216935253
JRMML-000501209	216935255
JRMML-000501210	216935257
JRMML-000501211	216935259
JRMML-000501212	216935261
JRMML-000501213	216935263
JRMML-000501214	216935265
JRMML-000501215	216935267
JRMML-000501216	216935269
JRMML-000501217	216935271
JRMML-000501218	216935273
JRMML-000501219	216935275
JRMML-000501220	216935277
JRMML-000501221	216935279
JRMML-000501222	216935281
JRMML-000501223	216935283
JRMML-000501224	216935285
JRMML-000501225	216935287
JRMML-000501226	216935289
JRMML-000501227	216935291
JRMML-000501228	216935293
JRMML-000501229	216935295
JRMML-000501230	216935297
JRMML-000501231	216935299
JRMML-000501232	216935301
JRMML-000501233	216935303
JRMML-000501234	216935305
JRMML-000501235	216935307
JRMML-000501236	216935309
JRMML-000501237	216935311
JRMML-000501238	216935313
JRMML-000501239	216935315
JRMML-000501240	216935317
JRMML-000501241	216935319
JRMML-000501242	216935321
JRMML-000501243	216935323
JRMML-000501244	216935325
JRMML-000501245	216935327
JRMML-000501246	216935329
JRMML-000501247	216935331
JRMML-000501248	216935333
JRMML-000501249	216935335
JRMML-000501250	216935337
JRMML-000501251	216935339
JRMML-000501252	216935341
JRMML-000501253	216935343
JRMML-000501254	216935345
JRMML-000501255	216935347
JRMML-000501256	216935349
JRMML-000501257	216935351
JRMML-000501258	216935353
JRMML-000501259	216935355
JRMML-000501260	216935357
JRMML-000501261	216935359
JRMML-000501262	216935361
JRMML-000501263	216935363
JRMML-000501264	216935365
JRMML-000501265	216935367
JRMML-000501266	216935369
JRMML-000501267	216935371
JRMML-000501268	216935373
JRMML-000501269	216935375
JRMML-000501270	216935377
JRMML-000501271	216935379
JRMML-000501272	216935381
JRMML-000501273	216935383
JRMML-000501274	216935385
JRMML-000501275	216935387
JRMML-000501276	216935389
JRMML-000501277	216935391
JRMML-000501278	216935393
JRMML-000501279	216935395
JRMML-000501280	216935397
JRMML-000501281	216935399
JRMML-000501282	216935401
JRMML-000501283	216935403
JRMML-000501284	216935405
JRMML-000501285	216935407
JRMML-000501286	216935409
JRMML-000501287	216935411
JRMML-000501288	216935413
JRMML-000501289	216935415
JRMML-000501290	216935417
JRMML-000501291	216935419
JRMML-000501292	216935421
JRMML-000501293	216935423
JRMML-000501294	216935425
JRMML-000501295	216935427
JRMML-000501296	216935429
JRMML-000501297	216935431
JRMML-000501298	216935433
JRMML-000501299	216935435
JRMML-000501300	216935437
JRMML-000501301	216935439
JRMML-000501302	216935441
JRMML-000501303	216935443
JRMML-000501304	216935445
JRMML-000501305	216935447
JRMML-000501306	216935449
JRMML-000501307	216935451
JRMML-000501308	216935453
JRMML-000501309	216935455
JRMML-000501310	216935457
JRMML-000501311	216935459
JRMML-000501312	216935461
JRMML-000501313	216935463
JRMML-000501314	216935465
JRMML-000501315	216935467
JRMML-000501316	216935469
JRMML-000501317	216935471
JRMML-000501318	216935473
JRMML-000501319	216935475
JRMML-000501320	216935477
JRMML-000501321	216935479
JRMML-000501322	216935481
JRMML-000501323	216935483
JRMML-000501324	216935485
JRMML-000501325	216935487
JRMML-000501326	216935489
JRMML-000501327	216935491
JRMML-000501328	216935493
JRMML-000501329	216935495
JRMML-000501330	216935497
JRMML-000501331	216935499
JRMML-000501332	216935501
JRMML-000501333	216935503
JRMML-000501334	216935505
JRMML-000501335	216935507
JRMML-000501336	216935509
JRMML-000501337	216935511
JRMML-000501338	216935513
JRMML-000501339	216935515
JRMML-000501340	216935517
JRMML-000501341	216935519
JRMML-000501342	216935521
JRMML-000501343	216935523
JRMML-000501344	216935525
JRMML-000501345	216935527
JRMML-000501346	216935529
JRMML-000501347	216935531
JRMML-000501348	216935533
JRMML-000501349	216935535
JRMML-000501350	216935537
JRMML-000501351	216935539
JRMML-000501352	216935541
JRMML-000501353	216935543
JRMML-000501354	216935545
JRMML-000501355	216935547
JRMML-000501356	216935549
JRMML-000501357	216935551
JRMML-000501358	216935553
JRMML-000501359	216935555
JRMML-000501360	216935558
JRMML-000501361	216935560
JRMML-000501362	216935562
JRMML-000501363	216935564
JRMML-000501364	216935566
JRMML-000501365	216935568
JRMML-000501366	216935569
JRMML-000501367	216935572
JRMML-000501368	216935574
JRMML-000501369	216935576
JRMML-000501370	216935578
JRMML-000501371	216935579
JRMML-000501372	216935582
JRMML-000501373	216935584
JRMML-000501374	216935586
JRMML-000501375	216935588
JRMML-000501376	216935590
JRMML-000501377	216935592
JRMML-000501378	216935594
JRMML-000501379	216935596
JRMML-000501380	216935598
JRMML-000501381	216935600
JRMML-000501382	216935602
JRMML-000501383	216935604
JRMML-000501384	216935606
JRMML-000501385	216935608
JRMML-000501386	216935610
JRMML-000501387	216935612
JRMML-000501388	216935614
JRMML-000501389	216935616
JRMML-000501390	216935618
JRMML-000501391	216935620
JRMML-000501392	216935622
JRMML-000501393	216935624
JRMML-000501394	216935626
JRMML-000501395	216935628
JRMML-000501396	216935630
JRMML-000501397	216935632
JRMML-000501398	216935634
JRMML-000501399	216935636
JRMML-000501400	216935638
JRMML-000501401	216935640
JRMML-000501402	216935642
JRMML-000501403	216935644
JRMML-000501404	216935646
JRMML-000501405	216935648
JRMML-000501406	216935650
JRMML-000501407	216935652
JRMML-000501408	216935654
JRMML-000501409	216935656
JRMML-000501410	216935658
JRMML-000501411	216935660
JRMML-000501412	216935662
JRMML-000501413	216935664
JRMML-000501414	216935666
JRMML-000501415	216935668
JRMML-000501416	216935670
JRMML-000501417	216935672
JRMML-000501418	216935674
JRMML-000501419	216935676
JRMML-000501420	216935678
JRMML-000501421	216935680
JRMML-000501422	216935682
JRMML-000501423	216935684
JRMML-000501424	216935686
JRMML-000501425	216935688
JRMML-000501426	216935690
JRMML-000501427	216935692
JRMML-000501428	216935694
JRMML-000501429	216935696
JRMML-000501430	216935698
JRMML-000501431	216935700
JRMML-000501432	216935702
JRMML-000501433	216935704
JRMML-000501434	216935706
JRMML-000501435	216935708
JRMML-000501436	216935710
JRMML-000501437	216935712
JRMML-000501438	216935714
JRMML-000501439	216935716
JRMML-000501440	216935718
JRMML-000501441	216935720
JRMML-000501442	216935722
JRMML-000501443	216935724
JRMML-000501444	216935726
JRMML-000501445	216935728
JRMML-000501446	216935730
JRMML-000501447	216935732
JRMML-000501448	216935734
JRMML-000501449	216935736
JRMML-000501450	216935738
JRMML-000501451	216935740
JRMML-000501452	216935742
JRMML-000501453	216935744
JRMML-000501454	216935746
JRMML-000501455	216935748
JRMML-000501456	216935750
JRMML-000501457	216935752
JRMML-000501458	216935754
JRMML-000501459	216935756
JRMML-000501460	216935758
JRMML-000501461	216935760
JRMML-000501462	216935762
JRMML-000501463	216935764
JRMML-000501464	216935766
JRMML-000501465	216935768
JRMML-000501466	216935770
JRMML-000501467	216935772
JRMML-000501468	216935774
JRMML-000501469	216935776
JRMML-000501470	216935778
JRMML-000501471	216935780
JRMML-000501472	216935782
JRMML-000501473	216935784
JRMML-000501474	216935786
JRMML-000501475	216935788
JRMML-000501476	216935790
JRMML-000501477	216935792
JRMML-000501478	216935794
JRMML-000501479	216935796
JRMML-000501480	216935798
JRMML-000501481	216935800
JRMML-000501482	216935802
JRMML-000501483	216935804
JRMML-000501484	216935806
JRMML-000501485	216935808
JRMML-000501486	216935810
JRMML-000501487	216935812
JRMML-000501488	216935814
JRMML-000501489	216935816
JRMML-000501490	216935818
JRMML-000501491	216935820
JRMML-000501492	216935822
JRMML-000501493	216935824
JRMML-000501494	216935826
JRMML-000501495	216935828
JRMML-000501496	216935830
JRMML-000501497	216935832
JRMML-000501498	216935834
JRMML-000501499	216935836
JRMML-000501500	216935838
JRMML-000501501	216935840
JRMML-000501502	216935842
JRMML-000501503	216935844
JRMML-000501504	216935846
JRMML-000501505	216935848
JRMML-000501506	216935850
JRMML-000501507	216935852
JRMML-000501508	216935854
JRMML-000501509	216935856
JRMML-000501510	216935858
JRMML-000501511	216935860
JRMML-000501512	216935862
JRMML-000501513	216935864
JRMML-000501514	216935866
JRMML-000501515	216935868
JRMML-000501516	216935870
JRMML-000501517	216935872
JRMML-000501518	216935874
JRMML-000501519	216935876
JRMML-000501520	216935878
JRMML-000501521	216935880
JRMML-000501522	216935882
JRMML-000501523	216935884
JRMML-000501524	216935886
JRMML-000501525	216935888
JRMML-000501526	216935890
JRMML-000501527	216935892
JRMML-000501528	216935894
JRMML-000501529	216935896
JRMML-000501530	216935898
JRMML-000501531	216935900
JRMML-000501532	216935902
JRMML-000501533	216935904
JRMML-000501534	216935906
JRMML-000501535	216935908
JRMML-000501536	216935910
JRMML-000501537	216935912
JRMML-000501538	216935914
JRMML-000501539	216935916
JRMML-000501540	216935918
JRMML-000501541	216935920
JRMML-000501542	216935922
JRMML-000501543	216935924
JRMML-000501544	216935926
JRMML-000501545	216935928
JRMML-000501546	216935930
JRMML-000501547	216935932
JRMML-000501548	216935934
JRMML-000501549	216935936
JRMML-000501550	216935938
JRMML-000501551	216935940
JRMML-000501552	216935942
JRMML-000501553	216935944
JRMML-000501554	216935946
JRMML-000501555	216935948
JRMML-000501556	216935950
JRMML-000501557	216935952
JRMML-000501558	216935954
JRMML-000501559	216935956
JRMML-000501560	216935958
JRMML-000501561	216935960
JRMML-000501562	216935962
JRMML-000501563	216935964
JRMML-000501564	216935966
JRMML-000501565	216935968
JRMML-000501566	216935970
JRMML-000501567	216935972
JRMML-000501568	216935974
JRMML-000501569	216935976
JRMML-000501570	216935978
JRMML-000501571	216935980
JRMML-000501572	216935982
JRMML-000501573	216935984
JRMML-000501574	216935986
JRMML-000501575	216935988
JRMML-000501576	216935991
JRMML-000501577	216935993
JRMML-000501578	216935994
JRMML-000501579	216935997
JRMML-000501580	216935999
JRMML-000501581	216936001
JRMML-000501582	216936003
JRMML-000501583	216936005
JRMML-000501584	216936007
JRMML-000501585	216936009
JRMML-000501586	216936011
JRMML-000501587	216936013
JRMML-000501588	216936016
JRMML-000501589	216936018
JRMML-000501590	216936020
JRMML-000501591	216936022
JRMML-000501592	216936024
JRMML-000501593	216936026
JRMML-000501594	216936028
JRMML-000501595	216936030
JRMML-000501596	216936032
JRMML-000501597	216936034
JRMML-000501598	216936036
JRMML-000501599	216936038
JRMML-000501600	216936040
JRMML-000501601	216936042
JRMML-000501602	216936044
JRMML-000501603	216936046
JRMML-000501604	216936047
JRMML-000501605	216936049
JRMML-000501606	216936052
JRMML-000501607	216936054
JRMML-000501608	216936056
JRMML-000501609	216936058
JRMML-000501610	216936060
JRMML-000501611	216936062
JRMML-000501612	216936064
JRMML-000501613	216936066
JRMML-000501614	216936068
JRMML-000501615	216936070
JRMML-000501616	216936072
JRMML-000501617	216936074
JRMML-000501618	216936076
JRMML-000501619	216936078
JRMML-000501620	216936080
JRMML-000501621	216936082
JRMML-000501622	216936084
JRMML-000501623	216936086
JRMML-000501624	216936088
JRMML-000501625	216936090
JRMML-000501626	216936092
JRMML-000501627	216936094
JRMML-000501628	216936096
JRMML-000501629	216936098
JRMML-000501630	216936100
JRMML-000501631	216936102
JRMML-000501632	216936104
JRMML-000501633	216936106
JRMML-000501634	216936108
JRMML-000501635	216936110
JRMML-000501636	216936112
JRMML-000501637	216936114
JRMML-000501638	216936116
JRMML-000501639	216936119
JRMML-000501640	216936120
JRMML-000501641	216936123
JRMML-000501642	216936125
JRMML-000501643	216936127
JRMML-000501644	216936129
JRMML-000501645	216936131
JRMML-000501646	216936133
JRMML-000501647	216936135
JRMML-000501648	216936137
JRMML-000501649	216936139
JRMML-000501650	216936141
JRMML-000501651	216936143
JRMML-000501652	216936145
JRMML-000501653	216936147
JRMML-000501654	216936149
JRMML-000501655	216936151
JRMML-000501656	216936153
JRMML-000501657	216936155
JRMML-000501658	216936157
JRMML-000501659	216936159
JRMML-000501660	216936161
JRMML-000501661	216936163
JRMML-000501662	216936165
JRMML-000501663	216936167
JRMML-000501664	216936169
JRMML-000501665	216936171
JRMML-000501666	216936173
JRMML-000501667	216936175
JRMML-000501668	216936177
JRMML-000501669	216936179
JRMML-000501670	216936181
JRMML-000501671	216936183
JRMML-000501672	216936185
JRMML-000501673	216936187
JRMML-000501674	216936189
JRMML-000501675	216936191
JRMML-000501676	216936193
JRMML-000501677	216936195
JRMML-000501678	216936197
JRMML-000501679	216936199
JRMML-000501680	216936201
JRMML-000501681	216936203
JRMML-000501682	216936205
JRMML-000501683	216936207
JRMML-000501684	216936209
JRMML-000501685	216936211
JRMML-000501686	216936213
JRMML-000501687	216936215
JRMML-000501688	216936217
JRMML-000501689	216936219
JRMML-000501690	216936221
JRMML-000501691	216936223
JRMML-000501692	216936225
JRMML-000501693	216936227
JRMML-000501694	216936229
JRMML-000501695	216936231
JRMML-000501696	216936233
JRMML-000501697	216936235
JRMML-000501698	216936237
JRMML-000501699	216936239
JRMML-000501700	216936241
JRMML-000501701	216936243
JRMML-000501702	216936245
JRMML-000501703	216936247
JRMML-000501704	216936249
JRMML-000501705	216936251
JRMML-000501706	216936253
JRMML-000501707	216936255
JRMML-000501708	216936257
JRMML-000501709	216936259
JRMML-000501710	216936261
JRMML-000501711	216936263
JRMML-000501712	216936265
JRMML-000501713	216936267
JRMML-000501714	216936269
JRMML-000501715	216936271
JRMML-000501716	216936273
JRMML-000501717	216936275
JRMML-000501718	216936277
JRMML-000501719	216936279
JRMML-000501720	216936281
JRMML-000501721	216936283
JRMML-000501722	216936285
JRMML-000501723	216936287
JRMML-000501724	216936289
JRMML-000501725	216936291
JRMML-000501726	216936293
JRMML-000501727	216936295
JRMML-000501728	216936297
JRMML-000501729	216936299
JRMML-000501730	216936301
JRMML-000501731	216936303
JRMML-000501732	216936305
JRMML-000501733	216936307
JRMML-000501734	216936309
JRMML-000501735	216936311
JRMML-000501736	216936313
JRMML-000501737	216936315
JRMML-000501738	216936317
JRMML-000501739	216936319
JRMML-000501740	216936321
JRMML-000501741	216936323
JRMML-000501742	216936325
JRMML-000501743	216936327
JRMML-000501744	216936329
JRMML-000501745	216936331
JRMML-000501746	216936333
JRMML-000501747	216936335
JRMML-000501748	216936337
JRMML-000501749	216936339
JRMML-000501750	216936341
JRMML-000501751	216936343
JRMML-000501752	216936345
JRMML-000501753	216936347
JRMML-000501754	216936349
JRMML-000501755	216936351
JRMML-000501756	216936353
JRMML-000501757	216936355
JRMML-000501758	216936357
JRMML-000501759	216936359
JRMML-000501760	216936361
JRMML-000501761	216936363
JRMML-000501762	216936365
JRMML-000501763	216936367
JRMML-000501764	216936369
JRMML-000501765	216936371
JRMML-000501766	216936373
JRMML-000501767	216936375
JRMML-000501768	216936377
JRMML-000501769	216936379
JRMML-000501770	216936381
JRMML-000501771	216936383
JRMML-000501772	216936385
JRMML-000501773	216936387
JRMML-000501774	216936389
JRMML-000501775	216936391
JRMML-000501776	216936393
JRMML-000501777	216936395
JRMML-000501778	216936397
JRMML-000501779	216936399
JRMML-000501780	216936401
JRMML-000501781	216936403
JRMML-000501782	216936405
JRMML-000501783	216936407
JRMML-000501784	216936409
JRMML-000501785	216936411
JRMML-000501786	216936413
JRMML-000501787	216936415
JRMML-000501788	216936417
JRMML-000501789	216936419
JRMML-000501790	216936421
JRMML-000501791	216936423
JRMML-000501792	216936425
JRMML-000501793	216936427
JRMML-000501794	216936429
JRMML-000501795	216936431
JRMML-000501796	216936433
JRMML-000501797	216936435
JRMML-000501798	216936437
JRMML-000501799	216936439
JRMML-000501800	216936441
JRMML-000501801	216936443
JRMML-000501802	216936445
JRMML-000501803	216936448
JRMML-000501804	216936450
JRMML-000501805	216936452
JRMML-000501806	216936454
JRMML-000501807	216936455
JRMML-000501808	216936458
JRMML-000501809	216936460
JRMML-000501810	216936462
JRMML-000501811	216936464
JRMML-000501812	216936466
JRMML-000501813	216936469
JRMML-000501814	216936471
JRMML-000501815	216936473
JRMML-000501816	216936475
JRMML-000501817	216936477
JRMML-000501818	216936478
JRMML-000501819	216936481
JRMML-000501820	216936483
JRMML-000501821	216936485
JRMML-000501822	216936487
JRMML-000501823	216936489
JRMML-000501824	216936490
JRMML-000501825	216936493
JRMML-000501826	216936495
JRMML-000501827	216936497
JRMML-000501828	216936499
JRMML-000501829	216936501
JRMML-000501830	216936503
JRMML-000501831	216936505
JRMML-000501832	216936507
JRMML-000501833	216936509
JRMML-000501834	216936511
JRMML-000501835	216936513
JRMML-000501836	216936515
JRMML-000501837	216936517
JRMML-000501838	216936519
JRMML-000501839	216936521
JRMML-000501840	216936523
JRMML-000501841	216936525
JRMML-000501842	216936527
JRMML-000501843	216936529
JRMML-000501844	216936531
JRMML-000501845	216936533
JRMML-000501846	216936535
JRMML-000501847	216936537
JRMML-000501848	216936539
JRMML-000501849	216936541
JRMML-000501850	216936543
JRMML-000501851	216936545
JRMML-000501852	216936547
JRMML-000501853	216936549
JRMML-000501854	216936551
JRMML-000501855	216936553
JRMML-000501856	216936555
JRMML-000501857	216936557
JRMML-000501858	216936559
JRMML-000501859	216936561
JRMML-000501860	216936563
JRMML-000501861	216936565
JRMML-000501862	216936567
JRMML-000501863	216936569
JRMML-000501864	216936571
JRMML-000501865	216936573
JRMML-000501866	216936575
JRMML-000501867	216936577
JRMML-000501868	216936579
JRMML-000501869	216936581
JRMML-000501870	216936583
JRMML-000501871	216936585
JRMML-000501872	216936587
JRMML-000501873	216936589
JRMML-000501874	216936591
JRMML-000501875	216936593
JRMML-000501876	216936595
JRMML-000501877	216936597
JRMML-000501878	216936599
JRMML-000501879	216936601
JRMML-000501880	216936603
JRMML-000501881	216936605
JRMML-000501882	216936607
JRMML-000501883	216936609
JRMML-000501884	216936611
JRMML-000501885	216936613
JRMML-000501886	216936615
JRMML-000501887	216936617
JRMML-000501888	216936619
JRMML-000501889	216936621
JRMML-000501890	216936623
JRMML-000501891	216936625
JRMML-000501892	216936627
JRMML-000501893	216936629
JRMML-000501894	216936631
JRMML-000501895	216936633
JRMML-000501896	216936635
JRMML-000501897	216936637
JRMML-000501898	216936639
JRMML-000501899	216936641
JRMML-000501900	216936643
JRMML-000501901	216936645
JRMML-000501902	216936647
JRMML-000501903	216936649
JRMML-000501904	216936651
JRMML-000501905	216936653
JRMML-000501906	216936655
JRMML-000501907	216936657
JRMML-000501908	216936659
JRMML-000501909	216936661
JRMML-000501910	216936663
JRMML-000501911	216936665
JRMML-000501912	216936667
JRMML-000501913	216936669
JRMML-000501914	216936671
JRMML-000501915	216936673
JRMML-000501916	216936675
JRMML-000501917	216936677
JRMML-000501918	216936679
JRMML-000501919	216936681
JRMML-000501920	216936683
JRMML-000501921	216936685
JRMML-000501922	216936687
JRMML-000501923	216936689
JRMML-000501924	216936691
JRMML-000501925	216936693
JRMML-000501926	216936695
JRMML-000501927	216936697
JRMML-000501928	216936699
JRMML-000501929	216936701
JRMML-000501930	216936703
JRMML-000501931	216936705
JRMML-000501932	216936707
JRMML-000501933	216936709
JRMML-000501934	216936711
JRMML-000501935	216936713
JRMML-000501936	216936715
JRMML-000501937	216936717
JRMML-000501938	216936719
JRMML-000501939	216936721
JRMML-000501940	216936723
JRMML-000501941	216936725
JRMML-000501942	216936727
JRMML-000501943	216936729
JRMML-000501944	216936731
JRMML-000501945	216936733
JRMML-000501946	216936735
JRMML-000501947	216936737
JRMML-000501948	216936739
JRMML-000501949	216936741
JRMML-000501950	216936743
JRMML-000501951	216936745
JRMML-000501952	216936747
JRMML-000501953	216936749
JRMML-000501954	216936751
JRMML-000501955	216936753
JRMML-000501956	216936755
JRMML-000501957	216936757
JRMML-000501958	216936759
JRMML-000501959	216936761
JRMML-000501960	216936763
JRMML-000501961	216936765
JRMML-000501962	216936767
JRMML-000501963	216936769
JRMML-000501964	216936771
JRMML-000501965	216936773
JRMML-000501966	216936775
JRMML-000501967	216936777
JRMML-000501968	216936779
JRMML-000501969	216936781
JRMML-000501970	216936783
JRMML-000501971	216936785
JRMML-000501972	216936787
JRMML-000501973	216936789
JRMML-000501974	216936791
JRMML-000501975	216936793
JRMML-000501976	216936795
JRMML-000501977	216936797
JRMML-000501978	216936799
JRMML-000501979	216936801
JRMML-000501980	216936803
JRMML-000501981	216936805
JRMML-000501982	216936807
JRMML-000501983	216936809
JRMML-000501984	216936811
JRMML-000501985	216936813
JRMML-000501986	216936815
JRMML-000501987	216936817
JRMML-000501988	216936819
JRMML-000501989	216936821
JRMML-000501990	216936823
JRMML-000501991	216936825
JRMML-000501992	216936826
[truncated: 498,000 more rows]
