# Supplementary material for: Characterization of single-nucleotide variation in Indian-origin rhesus macaques (Macaca mulatta)
Source: BMC Genomics. 2011 Jun 13;12:311. doi: 10.1186/1471-2164-12-311 (PMC3141668; doi:10.1186/1471-2164-12-311)
Supplement: Additional file 7 — Table S2, Additional file 7. Part 3 of dbSNP ss numbers for validated rhesus macaque SNPs. The third part of six of a table listing of all of the ss numbers from submission of the validated rhesus macaque SNPs to dbSNP. The ss numbers are not contiguous throughout the full set of 3,038,166 SNPs. [file 1471-2164-12-311-S7.TXT]

JRMML-000999996	217834937
JRMML-000999997	217834938
JRMML-000999998	217834939
JRMML-000999999	217834940
JRMML-001000000	217834941
JRMML-001000001	217834942
JRMML-001000002	217834943
JRMML-001000003	217834944
JRMML-001000004	217834945
JRMML-001000005	217834946
JRMML-001000006	217834947
JRMML-001000007	217834948
JRMML-001000008	217834949
JRMML-001000009	217834950
JRMML-001000010	217834951
JRMML-001000011	217834952
JRMML-001000012	217834953
JRMML-001000013	217834954
JRMML-001000014	217834955
JRMML-001000015	217834956
JRMML-001000016	217834957
JRMML-001000017	217834958
JRMML-001000018	217834959
JRMML-001000019	217834960
JRMML-001000020	217834961
JRMML-001000021	217834962
JRMML-001000022	217834963
JRMML-001000023	217834964
JRMML-001000024	217834965
JRMML-001000025	217834966
JRMML-001000026	217834967
JRMML-001000027	217834968
JRMML-001000028	217834969
JRMML-001000029	217834970
JRMML-001000030	217834971
JRMML-001000031	217834972
JRMML-001000032	217834973
JRMML-001000033	217834974
JRMML-001000034	217834975
JRMML-001000035	217834976
JRMML-001000036	217834977
JRMML-001000037	217834978
JRMML-001000038	217834979
JRMML-001000039	217834980
JRMML-001000040	217834981
JRMML-001000041	217834982
JRMML-001000042	217834983
JRMML-001000043	217834984
JRMML-001000044	217834985
JRMML-001000045	217834986
JRMML-001000046	217834987
JRMML-001000047	217834988
JRMML-001000048	217834989
JRMML-001000049	217834990
JRMML-001000050	217834991
JRMML-001000051	217834992
JRMML-001000052	217834993
JRMML-001000053	217834994
JRMML-001000054	217834995
JRMML-001000055	217834996
JRMML-001000056	217834997
JRMML-001000057	217834998
JRMML-001000058	217834999
JRMML-001000059	217835000
JRMML-001000060	217835001
JRMML-001000061	217835002
JRMML-001000062	217835003
JRMML-001000063	217835004
JRMML-001000064	217835005
JRMML-001000065	217835006
JRMML-001000066	217835007
JRMML-001000067	217835008
JRMML-001000068	217835009
JRMML-001000069	217835010
JRMML-001000070	217835011
JRMML-001000071	217835012
JRMML-001000072	217835013
JRMML-001000073	217835014
JRMML-001000074	217835015
JRMML-001000075	217835016
JRMML-001000076	217835017
JRMML-001000077	217835018
JRMML-001000078	217835019
JRMML-001000079	217835020
JRMML-001000080	217835021
JRMML-001000081	217835022
JRMML-001000082	217835023
JRMML-001000083	217835024
JRMML-001000084	217835025
JRMML-001000085	217835026
JRMML-001000086	217835027
JRMML-001000087	217835028
JRMML-001000088	217835029
JRMML-001000089	217835030
JRMML-001000090	217835031
JRMML-001000091	217835032
JRMML-001000092	217835033
JRMML-001000093	217835034
JRMML-001000094	217835035
JRMML-001000095	217835036
JRMML-001000096	217835037
JRMML-001000097	217835038
JRMML-001000098	217835039
JRMML-001000099	217835040
JRMML-001000100	217835041
JRMML-001000101	217835042
JRMML-001000102	217835043
JRMML-001000103	217835044
JRMML-001000104	217835045
JRMML-001000105	217835046
JRMML-001000106	217835047
JRMML-001000107	217835048
JRMML-001000108	217835049
JRMML-001000109	217835050
JRMML-001000110	217835051
JRMML-001000111	217835052
JRMML-001000112	217835053
JRMML-001000113	217835054
JRMML-001000114	217835055
JRMML-001000115	217835056
JRMML-001000116	217835057
JRMML-001000117	217835058
JRMML-001000118	217835059
JRMML-001000119	217835060
JRMML-001000120	217835061
JRMML-001000121	217835062
JRMML-001000122	217835063
JRMML-001000123	217835064
JRMML-001000124	217835065
JRMML-001000125	217835066
JRMML-001000126	217835067
JRMML-001000127	217835068
JRMML-001000128	217835069
JRMML-001000129	217835070
JRMML-001000130	217835071
JRMML-001000131	217835072
JRMML-001000132	217835073
JRMML-001000133	217835074
JRMML-001000134	217835075
JRMML-001000135	217835076
JRMML-001000136	217835077
JRMML-001000137	217835078
JRMML-001000138	217835079
JRMML-001000139	217835080
JRMML-001000140	217835081
JRMML-001000141	217835082
JRMML-001000142	217835083
JRMML-001000143	217835084
JRMML-001000144	217835085
JRMML-001000145	217835086
JRMML-001000146	217835087
JRMML-001000147	217835088
JRMML-001000148	217835089
JRMML-001000149	217835090
JRMML-001000150	217835091
JRMML-001000151	217835092
JRMML-001000152	217835093
JRMML-001000153	217835094
JRMML-001000154	217835095
JRMML-001000155	217835096
JRMML-001000156	217835097
JRMML-001000157	217835098
JRMML-001000158	217835099
JRMML-001000159	217835100
JRMML-001000160	217835101
JRMML-001000161	217835102
JRMML-001000162	217835103
JRMML-001000163	217835104
JRMML-001000164	217835105
JRMML-001000165	217835106
JRMML-001000166	217835107
JRMML-001000167	217835108
JRMML-001000168	217835109
JRMML-001000169	217835110
JRMML-001000170	217835111
JRMML-001000171	217835112
JRMML-001000172	217835113
JRMML-001000173	217835114
JRMML-001000174	217835115
JRMML-001000175	217835116
JRMML-001000176	217835117
JRMML-001000177	217835118
JRMML-001000178	217835119
JRMML-001000179	217835120
JRMML-001000180	217835121
JRMML-001000181	217835122
JRMML-001000182	217835123
JRMML-001000183	217835124
JRMML-001000184	217835125
JRMML-001000185	217835126
JRMML-001000186	217835127
JRMML-001000187	217835128
JRMML-001000188	217835129
JRMML-001000189	217835130
JRMML-001000190	217835131
JRMML-001000191	217835132
JRMML-001000192	217835133
JRMML-001000193	217835134
JRMML-001000194	217835135
JRMML-001000195	217835136
JRMML-001000196	217835137
JRMML-001000197	217835138
JRMML-001000198	217835139
JRMML-001000199	217835140
JRMML-001000200	217835141
JRMML-001000201	217835142
JRMML-001000202	217835143
JRMML-001000203	217835144
JRMML-001000204	217835145
JRMML-001000205	217835146
JRMML-001000206	217835147
JRMML-001000207	217835148
JRMML-001000208	217835149
JRMML-001000209	217835150
JRMML-001000210	217835151
JRMML-001000211	217835152
JRMML-001000212	217835153
JRMML-001000213	217835154
JRMML-001000214	217835155
JRMML-001000215	217835156
JRMML-001000216	217835157
JRMML-001000217	217835158
JRMML-001000218	217835159
JRMML-001000219	217835160
JRMML-001000220	217835161
JRMML-001000221	217835162
JRMML-001000222	217835163
JRMML-001000223	217835164
JRMML-001000224	217835165
JRMML-001000225	217835166
JRMML-001000226	217835167
JRMML-001000227	217835168
JRMML-001000228	217835169
JRMML-001000229	217835170
JRMML-001000230	217835171
JRMML-001000231	217835172
JRMML-001000232	217835173
JRMML-001000233	217835174
JRMML-001000234	217835175
JRMML-001000235	217835176
JRMML-001000236	217835177
JRMML-001000237	217835178
JRMML-001000238	217835179
JRMML-001000239	217835180
JRMML-001000240	217835181
JRMML-001000241	217835182
JRMML-001000242	217835183
JRMML-001000243	217835184
JRMML-001000244	217835185
JRMML-001000245	217835186
JRMML-001000246	217835187
JRMML-001000247	217835188
JRMML-001000248	217835189
JRMML-001000249	217835190
JRMML-001000250	217835191
JRMML-001000251	217835192
JRMML-001000252	217835193
JRMML-001000253	217835194
JRMML-001000254	217835195
JRMML-001000255	217835196
JRMML-001000256	217835197
JRMML-001000257	217835198
JRMML-001000258	217835199
JRMML-001000259	217835200
JRMML-001000260	217835201
JRMML-001000261	217835202
JRMML-001000262	217835203
JRMML-001000263	217835204
JRMML-001000264	217835205
JRMML-001000265	217835206
JRMML-001000266	217835207
JRMML-001000267	217835208
JRMML-001000268	217835209
JRMML-001000269	217835210
JRMML-001000270	217835211
JRMML-001000271	217835212
JRMML-001000272	217835213
JRMML-001000273	217835214
JRMML-001000274	217835215
JRMML-001000275	217835216
JRMML-001000276	217835217
JRMML-001000277	217835218
JRMML-001000278	217835219
JRMML-001000279	217835220
JRMML-001000280	217835221
JRMML-001000281	217835222
JRMML-001000282	217835223
JRMML-001000283	217835224
JRMML-001000284	217835225
JRMML-001000285	217835226
JRMML-001000286	217835227
JRMML-001000287	217835228
JRMML-001000288	217835229
JRMML-001000289	217835230
JRMML-001000290	217835231
JRMML-001000291	217835232
JRMML-001000292	217835233
JRMML-001000293	217835234
JRMML-001000294	217835235
JRMML-001000295	217835236
JRMML-001000296	217835237
JRMML-001000297	217835238
JRMML-001000298	217835239
JRMML-001000299	217835240
JRMML-001000300	217835241
JRMML-001000301	217835242
JRMML-001000302	217835243
JRMML-001000303	217835244
JRMML-001000304	217835245
JRMML-001000305	217835246
JRMML-001000306	217835247
JRMML-001000307	217835248
JRMML-001000308	217835249
JRMML-001000309	217835250
JRMML-001000310	217835251
JRMML-001000311	217835252
JRMML-001000312	217835253
JRMML-001000313	217835254
JRMML-001000314	217835255
JRMML-001000315	217835256
JRMML-001000316	217835257
JRMML-001000317	217835258
JRMML-001000318	217835259
JRMML-001000319	217835260
JRMML-001000320	217835261
JRMML-001000321	217835262
JRMML-001000322	217835263
JRMML-001000323	217835264
JRMML-001000324	217835265
JRMML-001000325	217835266
JRMML-001000326	217835267
JRMML-001000327	217835268
JRMML-001000328	217835269
JRMML-001000329	217835270
JRMML-001000330	217835271
JRMML-001000331	217835272
JRMML-001000332	217835273
JRMML-001000333	217835274
JRMML-001000334	217835275
JRMML-001000335	217835276
JRMML-001000336	217835277
JRMML-001000337	217835278
JRMML-001000338	217835279
JRMML-001000339	217835280
JRMML-001000340	217835281
JRMML-001000341	217835282
JRMML-001000342	217835283
JRMML-001000343	217835284
JRMML-001000344	217835285
JRMML-001000345	217835286
JRMML-001000346	217835287
JRMML-001000347	217835288
JRMML-001000348	217835289
JRMML-001000349	217835290
JRMML-001000350	217835291
JRMML-001000351	217835292
JRMML-001000352	217835293
JRMML-001000353	217835294
JRMML-001000354	217835295
JRMML-001000355	217835296
JRMML-001000356	217835297
JRMML-001000357	217835298
JRMML-001000358	217835299
JRMML-001000359	217835300
JRMML-001000360	217835301
JRMML-001000361	217835302
JRMML-001000362	217835303
JRMML-001000363	217835304
JRMML-001000364	217835305
JRMML-001000365	217835306
JRMML-001000366	217835307
JRMML-001000367	217835308
JRMML-001000368	217835309
JRMML-001000369	217835310
JRMML-001000370	217835311
JRMML-001000371	217835312
JRMML-001000372	217835313
JRMML-001000373	217835314
JRMML-001000374	217835315
JRMML-001000375	217835316
JRMML-001000376	217835317
JRMML-001000377	217835318
JRMML-001000378	217835319
JRMML-001000379	217835320
JRMML-001000380	217835321
JRMML-001000381	217835322
JRMML-001000382	217835323
JRMML-001000383	217835324
JRMML-001000384	217835325
JRMML-001000385	217835326
JRMML-001000386	217835327
JRMML-001000387	217835328
JRMML-001000388	217835329
JRMML-001000389	217835330
JRMML-001000390	217835331
JRMML-001000391	217835332
JRMML-001000392	217835333
JRMML-001000393	217835334
JRMML-001000394	217835335
JRMML-001000395	217835336
JRMML-001000396	217835337
JRMML-001000397	217835338
JRMML-001000398	217835339
JRMML-001000399	217835340
JRMML-001000400	217835341
JRMML-001000401	217835342
JRMML-001000402	217835343
JRMML-001000403	217835344
JRMML-001000404	217835345
JRMML-001000405	217835346
JRMML-001000406	217835347
JRMML-001000407	217835348
JRMML-001000408	217835349
JRMML-001000409	217835350
JRMML-001000410	217835351
JRMML-001000411	217835352
JRMML-001000412	217835353
JRMML-001000413	217835354
JRMML-001000414	217835355
JRMML-001000415	217835356
JRMML-001000416	217835357
JRMML-001000417	217835358
JRMML-001000418	217835359
JRMML-001000419	217835360
JRMML-001000420	217835361
JRMML-001000421	217835362
JRMML-001000422	217835363
JRMML-001000423	217835364
JRMML-001000424	217835365
JRMML-001000425	217835366
JRMML-001000426	217835367
JRMML-001000427	217835368
JRMML-001000428	217835369
JRMML-001000429	217835370
JRMML-001000430	217835371
JRMML-001000431	217835372
JRMML-001000432	217835373
JRMML-001000433	217835374
JRMML-001000434	217835375
JRMML-001000435	217835376
JRMML-001000436	217835377
JRMML-001000437	217835378
JRMML-001000438	217835379
JRMML-001000439	217835380
JRMML-001000440	217835381
JRMML-001000441	217835382
JRMML-001000442	217835383
JRMML-001000443	217835384
JRMML-001000444	217835385
JRMML-001000445	217835386
JRMML-001000446	217835387
JRMML-001000447	217835388
JRMML-001000448	217835389
JRMML-001000449	217835390
JRMML-001000450	217835391
JRMML-001000451	217835392
JRMML-001000452	217835393
JRMML-001000453	217835394
JRMML-001000454	217835395
JRMML-001000455	217835396
JRMML-001000456	217835397
JRMML-001000457	217835398
JRMML-001000458	217835399
JRMML-001000459	217835400
JRMML-001000460	217835401
JRMML-001000461	217835402
JRMML-001000462	217835403
JRMML-001000463	217835404
JRMML-001000464	217835405
JRMML-001000465	217835406
JRMML-001000466	217835407
JRMML-001000467	217835408
JRMML-001000468	217835409
JRMML-001000469	217835410
JRMML-001000470	217835411
JRMML-001000471	217835412
JRMML-001000472	217835413
JRMML-001000473	217835414
JRMML-001000474	217835415
JRMML-001000475	217835416
JRMML-001000476	217835417
JRMML-001000477	217835418
JRMML-001000478	217835419
JRMML-001000479	217835420
JRMML-001000480	217835421
JRMML-001000481	217835422
JRMML-001000482	217835423
JRMML-001000483	217835424
JRMML-001000484	217835425
JRMML-001000485	217835426
JRMML-001000486	217835427
JRMML-001000487	217835428
JRMML-001000488	217835429
JRMML-001000489	217835430
JRMML-001000490	217835431
JRMML-001000491	217835432
JRMML-001000492	217835433
JRMML-001000493	217835434
JRMML-001000494	217835435
JRMML-001000495	217835436
JRMML-001000496	217835437
JRMML-001000497	217835438
JRMML-001000498	217835439
JRMML-001000499	217835440
JRMML-001000500	217835441
JRMML-001000501	217835442
JRMML-001000502	217835443
JRMML-001000503	217835444
JRMML-001000504	217835445
JRMML-001000505	217835446
JRMML-001000506	217835447
JRMML-001000507	217835448
JRMML-001000508	217835449
JRMML-001000509	217835450
JRMML-001000510	217835451
JRMML-001000511	217835452
JRMML-001000512	217835453
JRMML-001000513	217835454
JRMML-001000514	217835455
JRMML-001000515	217835456
JRMML-001000516	217835457
JRMML-001000517	217835458
JRMML-001000518	217835459
JRMML-001000519	217835460
JRMML-001000520	217835461
JRMML-001000521	217835462
JRMML-001000522	217835463
JRMML-001000523	217835464
JRMML-001000524	217835465
JRMML-001000525	217835466
JRMML-001000526	217835467
JRMML-001000527	217835468
JRMML-001000528	217835469
JRMML-001000529	217835470
JRMML-001000530	217835471
JRMML-001000531	217835472
JRMML-001000532	217835473
JRMML-001000533	217835474
JRMML-001000534	217835475
JRMML-001000535	217835476
JRMML-001000536	217835477
JRMML-001000537	217835478
JRMML-001000538	217835479
JRMML-001000539	217835480
JRMML-001000540	217835481
JRMML-001000541	217835482
JRMML-001000542	217835483
JRMML-001000543	217835484
JRMML-001000544	217835485
JRMML-001000545	217835486
JRMML-001000546	217835487
JRMML-001000547	217835488
JRMML-001000548	217835489
JRMML-001000549	217835490
JRMML-001000550	217835491
JRMML-001000551	217835492
JRMML-001000552	217835493
JRMML-001000553	217835494
JRMML-001000554	217835495
JRMML-001000555	217835496
JRMML-001000556	217835497
JRMML-001000557	217835498
JRMML-001000558	217835499
JRMML-001000559	217835500
JRMML-001000560	217835501
JRMML-001000561	217835502
JRMML-001000562	217835503
JRMML-001000563	217835504
JRMML-001000564	217835505
JRMML-001000565	217835506
JRMML-001000566	217835507
JRMML-001000567	217835508
JRMML-001000568	217835509
JRMML-001000569	217835510
JRMML-001000570	217835511
JRMML-001000571	217835512
JRMML-001000572	217835513
JRMML-001000573	217835514
JRMML-001000574	217835515
JRMML-001000575	217835516
JRMML-001000576	217835517
JRMML-001000577	217835518
JRMML-001000578	217835519
JRMML-001000579	217835520
JRMML-001000580	217835521
JRMML-001000581	217835522
JRMML-001000582	217835523
JRMML-001000583	217835524
JRMML-001000584	217835525
JRMML-001000585	217835526
JRMML-001000586	217835527
JRMML-001000587	217835528
JRMML-001000588	217835529
JRMML-001000589	217835530
JRMML-001000590	217835531
JRMML-001000591	217835532
JRMML-001000592	217835533
JRMML-001000593	217835534
JRMML-001000594	217835535
JRMML-001000595	217835536
JRMML-001000596	217835537
JRMML-001000597	217835538
JRMML-001000598	217835539
JRMML-001000599	217835540
JRMML-001000600	217835541
JRMML-001000601	217835542
JRMML-001000602	217835543
JRMML-001000603	217835544
JRMML-001000604	217835545
JRMML-001000605	217835546
JRMML-001000606	217835547
JRMML-001000607	217835548
JRMML-001000608	217835549
JRMML-001000609	217835550
JRMML-001000610	217835551
JRMML-001000611	217835552
JRMML-001000612	217835553
JRMML-001000613	217835554
JRMML-001000614	217835555
JRMML-001000615	217835556
JRMML-001000616	217835557
JRMML-001000617	217835558
JRMML-001000618	217835559
JRMML-001000619	217835560
JRMML-001000620	217835561
JRMML-001000621	217835562
JRMML-001000622	217835563
JRMML-001000623	217835564
JRMML-001000624	217835565
JRMML-001000625	217835566
JRMML-001000626	217835567
JRMML-001000627	217835568
JRMML-001000628	217835569
JRMML-001000629	217835570
JRMML-001000630	217835571
JRMML-001000631	217835572
JRMML-001000632	217835573
JRMML-001000633	217835574
JRMML-001000634	217835575
JRMML-001000635	217835576
JRMML-001000636	217835577
JRMML-001000637	217835578
JRMML-001000638	217835579
JRMML-001000639	217835580
JRMML-001000640	217835581
JRMML-001000641	217835582
JRMML-001000642	217835583
JRMML-001000643	217835584
JRMML-001000644	217835585
JRMML-001000645	217835586
JRMML-001000646	217835587
JRMML-001000647	217835588
JRMML-001000648	217835589
JRMML-001000649	217835590
JRMML-001000650	217835591
JRMML-001000651	217835592
JRMML-001000652	217835593
JRMML-001000653	217835594
JRMML-001000654	217835595
JRMML-001000655	217835596
JRMML-001000656	217835597
JRMML-001000657	217835598
JRMML-001000658	217835599
JRMML-001000659	217835600
JRMML-001000660	217835601
JRMML-001000661	217835602
JRMML-001000662	217835603
JRMML-001000663	217835604
JRMML-001000664	217835605
JRMML-001000665	217835606
JRMML-001000666	217835607
JRMML-001000667	217835608
JRMML-001000668	217835609
JRMML-001000669	217835610
JRMML-001000670	217835611
JRMML-001000671	217835612
JRMML-001000672	217835613
JRMML-001000673	217835614
JRMML-001000674	217835615
JRMML-001000675	217835616
JRMML-001000676	217835617
JRMML-001000677	217835618
JRMML-001000678	217835619
JRMML-001000679	217835620
JRMML-001000680	217835621
JRMML-001000681	217835622
JRMML-001000682	217835623
JRMML-001000683	217835624
JRMML-001000684	217835625
JRMML-001000685	217835626
JRMML-001000686	217835627
JRMML-001000687	217835628
JRMML-001000688	217835629
JRMML-001000689	217835630
JRMML-001000690	217835631
JRMML-001000691	217835632
JRMML-001000692	217835633
JRMML-001000693	217835634
JRMML-001000694	217835635
JRMML-001000695	217835636
JRMML-001000696	217835637
JRMML-001000697	217835638
JRMML-001000698	217835639
JRMML-001000699	217835640
JRMML-001000700	217835641
JRMML-001000701	217835642
JRMML-001000702	217835643
JRMML-001000703	217835644
JRMML-001000704	217835645
JRMML-001000705	217835646
JRMML-001000706	217835647
JRMML-001000707	217835648
JRMML-001000708	217835649
JRMML-001000709	217835650
JRMML-001000710	217835651
JRMML-001000711	217835652
JRMML-001000712	217835653
JRMML-001000713	217835654
JRMML-001000714	217835655
JRMML-001000715	217835656
JRMML-001000716	217835657
JRMML-001000717	217835658
JRMML-001000718	217835659
JRMML-001000719	217835660
JRMML-001000720	217835661
JRMML-001000721	217835662
JRMML-001000722	217835663
JRMML-001000723	217835664
JRMML-001000724	217835665
JRMML-001000725	217835666
JRMML-001000726	217835667
JRMML-001000727	217835668
JRMML-001000728	217835669
JRMML-001000729	217835670
JRMML-001000730	217835671
JRMML-001000731	217835672
JRMML-001000732	217835673
JRMML-001000733	217835674
JRMML-001000734	217835675
JRMML-001000735	217835676
JRMML-001000736	217835677
JRMML-001000737	217835678
JRMML-001000738	217835679
JRMML-001000739	217835680
JRMML-001000740	217835681
JRMML-001000741	217835682
JRMML-001000742	217835683
JRMML-001000743	217835684
JRMML-001000744	217835685
JRMML-001000745	217835686
JRMML-001000746	217835687
JRMML-001000747	217835688
JRMML-001000748	217835689
JRMML-001000749	217835690
JRMML-001000750	217835691
JRMML-001000751	217835692
JRMML-001000752	217835693
JRMML-001000753	217835694
JRMML-001000754	217835695
JRMML-001000755	217835696
JRMML-001000756	217835697
JRMML-001000757	217835698
JRMML-001000758	217835699
JRMML-001000759	217835700
JRMML-001000760	217835701
JRMML-001000761	217835702
JRMML-001000762	217835703
JRMML-001000763	217835704
JRMML-001000764	217835705
JRMML-001000765	217835706
JRMML-001000766	217835707
JRMML-001000767	217835708
JRMML-001000768	217835709
JRMML-001000769	217835710
JRMML-001000770	217835711
JRMML-001000771	217835712
JRMML-001000772	217835713
JRMML-001000773	217835714
JRMML-001000774	217835715
JRMML-001000775	217835716
JRMML-001000776	217835717
JRMML-001000777	217835718
JRMML-001000778	217835719
JRMML-001000779	217835720
JRMML-001000780	217835721
JRMML-001000781	217835722
JRMML-001000782	217835723
JRMML-001000783	217835724
JRMML-001000784	217835725
JRMML-001000785	217835726
JRMML-001000786	217835727
JRMML-001000787	217835728
JRMML-001000788	217835729
JRMML-001000789	217835730
JRMML-001000790	217835731
JRMML-001000791	217835732
JRMML-001000792	217835733
JRMML-001000793	217835734
JRMML-001000794	217835735
JRMML-001000795	217835736
JRMML-001000796	217835737
JRMML-001000797	217835738
JRMML-001000798	217835739
JRMML-001000799	217835740
JRMML-001000800	217835741
JRMML-001000801	217835742
JRMML-001000802	217835743
JRMML-001000803	217835744
JRMML-001000804	217835745
JRMML-001000805	217835746
JRMML-001000806	217835747
JRMML-001000807	217835748
JRMML-001000808	217835749
JRMML-001000809	217835750
JRMML-001000810	217835751
JRMML-001000811	217835752
JRMML-001000812	217835753
JRMML-001000813	217835754
JRMML-001000814	217835755
JRMML-001000815	217835756
JRMML-001000816	217835757
JRMML-001000817	217835758
JRMML-001000818	217835759
JRMML-001000819	217835760
JRMML-001000820	217835761
JRMML-001000821	217835762
JRMML-001000822	217835763
JRMML-001000823	217835764
JRMML-001000824	217835765
JRMML-001000825	217835766
JRMML-001000826	217835767
JRMML-001000827	217835768
JRMML-001000828	217835769
JRMML-001000829	217835770
JRMML-001000830	217835771
JRMML-001000831	217835772
JRMML-001000832	217835773
JRMML-001000833	217835774
JRMML-001000834	217835775
JRMML-001000835	217835776
JRMML-001000836	217835777
JRMML-001000837	217835778
JRMML-001000838	217835779
JRMML-001000839	217835780
JRMML-001000840	217835781
JRMML-001000841	217835782
JRMML-001000842	217835783
JRMML-001000843	217835784
JRMML-001000844	217835785
JRMML-001000845	217835786
JRMML-001000846	217835787
JRMML-001000847	217835788
JRMML-001000848	217835789
JRMML-001000849	217835790
JRMML-001000850	217835791
JRMML-001000851	217835792
JRMML-001000852	217835793
JRMML-001000853	217835794
JRMML-001000854	217835795
JRMML-001000855	217835796
JRMML-001000856	217835797
JRMML-001000857	217835798
JRMML-001000858	217835799
JRMML-001000859	217835800
JRMML-001000860	217835801
JRMML-001000861	217835802
JRMML-001000862	217835803
JRMML-001000863	217835804
JRMML-001000864	217835805
JRMML-001000865	217835806
JRMML-001000866	217835807
JRMML-001000867	217835808
JRMML-001000868	217835809
JRMML-001000869	217835810
JRMML-001000870	217835811
JRMML-001000871	217835812
JRMML-001000872	217835813
JRMML-001000873	217835814
JRMML-001000874	217835815
JRMML-001000875	217835816
JRMML-001000876	217835817
JRMML-001000877	217835818
JRMML-001000878	217835819
JRMML-001000879	217835820
JRMML-001000880	217835821
JRMML-001000881	217835822
JRMML-001000882	217835823
JRMML-001000883	217835824
JRMML-001000884	217835825
JRMML-001000885	217835826
JRMML-001000886	217835827
JRMML-001000887	217835828
JRMML-001000888	217835829
JRMML-001000889	217835830
JRMML-001000890	217835831
JRMML-001000891	217835832
JRMML-001000892	217835833
JRMML-001000893	217835834
JRMML-001000894	217835835
JRMML-001000895	217835836
JRMML-001000896	217835837
JRMML-001000897	217835838
JRMML-001000898	217835839
JRMML-001000899	217835840
JRMML-001000900	217835841
JRMML-001000901	217835842
JRMML-001000902	217835843
JRMML-001000903	217835844
JRMML-001000904	217835845
JRMML-001000905	217835846
JRMML-001000906	217835847
JRMML-001000907	217835848
JRMML-001000908	217835849
JRMML-001000909	217835850
JRMML-001000910	217835851
JRMML-001000911	217835852
JRMML-001000912	217835853
JRMML-001000913	217835854
JRMML-001000914	217835855
JRMML-001000915	217835856
JRMML-001000916	217835857
JRMML-001000917	217835858
JRMML-001000918	217835859
JRMML-001000919	217835860
JRMML-001000920	217835861
JRMML-001000921	217835862
JRMML-001000922	217835863
JRMML-001000923	217835864
JRMML-001000924	217835865
JRMML-001000925	217835866
JRMML-001000926	217835867
JRMML-001000927	217835868
JRMML-001000928	217835869
JRMML-001000929	217835870
JRMML-001000930	217835871
JRMML-001000931	217835872
JRMML-001000932	217835873
JRMML-001000933	217835874
JRMML-001000934	217835875
JRMML-001000935	217835876
JRMML-001000936	217835877
JRMML-001000937	217835878
JRMML-001000938	217835879
JRMML-001000939	217835880
JRMML-001000940	217835881
JRMML-001000941	217835882
JRMML-001000942	217835883
JRMML-001000943	217835884
JRMML-001000944	217835885
JRMML-001000945	217835886
JRMML-001000946	217835887
JRMML-001000947	217835888
JRMML-001000948	217835889
JRMML-001000949	217835890
JRMML-001000950	217835891
JRMML-001000951	217835892
JRMML-001000952	217835893
JRMML-001000953	217835894
JRMML-001000954	217835895
JRMML-001000955	217835896
JRMML-001000956	217835897
JRMML-001000957	217835898
JRMML-001000958	217835899
JRMML-001000959	217835900
JRMML-001000960	217835901
JRMML-001000961	217835902
JRMML-001000962	217835903
JRMML-001000963	217835904
JRMML-001000964	217835905
JRMML-001000965	217835906
JRMML-001000966	217835907
JRMML-001000967	217835908
JRMML-001000968	217835909
JRMML-001000969	217835910
JRMML-001000970	217835911
JRMML-001000971	217835912
JRMML-001000972	217835913
JRMML-001000973	217835914
JRMML-001000974	217835915
JRMML-001000975	217835916
JRMML-001000976	217835917
JRMML-001000977	217835918
JRMML-001000978	217835919
JRMML-001000979	217835920
JRMML-001000980	217835921
JRMML-001000981	217835922
JRMML-001000982	217835923
JRMML-001000983	217835924
JRMML-001000984	217835925
JRMML-001000985	217835926
JRMML-001000986	217835927
JRMML-001000987	217835928
JRMML-001000988	217835929
JRMML-001000989	217835930
JRMML-001000990	217835931
JRMML-001000991	217835932
JRMML-001000992	217835933
JRMML-001000993	217835934
JRMML-001000994	217835935
JRMML-001000995	217835936
JRMML-001000996	217835937
JRMML-001000997	217835938
JRMML-001000998	217835939
JRMML-001000999	217835940
JRMML-001001000	217835941
JRMML-001001001	217835942
JRMML-001001002	217835943
JRMML-001001003	217835944
JRMML-001001004	217835945
JRMML-001001005	217835946
JRMML-001001006	217835947
JRMML-001001007	217835948
JRMML-001001008	217835949
JRMML-001001009	217835950
JRMML-001001010	217835951
JRMML-001001011	217835952
JRMML-001001012	217835953
JRMML-001001013	217835954
JRMML-001001014	217835955
JRMML-001001015	217835956
JRMML-001001016	217835957
JRMML-001001017	217835958
JRMML-001001018	217835959
JRMML-001001019	217835960
JRMML-001001020	217835961
JRMML-001001021	217835962
JRMML-001001022	217835963
JRMML-001001023	217835964
JRMML-001001024	217835965
JRMML-001001025	217835966
JRMML-001001026	217835967
JRMML-001001027	217835968
JRMML-001001028	217835969
JRMML-001001029	217835970
JRMML-001001030	217835971
JRMML-001001031	217835972
JRMML-001001032	217835973
JRMML-001001033	217835974
JRMML-001001034	217835975
JRMML-001001035	217835976
JRMML-001001036	217835977
JRMML-001001037	217835978
JRMML-001001038	217835979
JRMML-001001039	217835980
JRMML-001001040	217835981
JRMML-001001041	217835982
JRMML-001001042	217835983
JRMML-001001043	217835984
JRMML-001001044	217835985
JRMML-001001045	217835986
JRMML-001001046	217835987
JRMML-001001047	217835988
JRMML-001001048	217835989
JRMML-001001049	217835990
JRMML-001001050	217835991
JRMML-001001051	217835992
JRMML-001001052	217835993
JRMML-001001053	217835994
JRMML-001001054	217835995
JRMML-001001055	217835996
JRMML-001001056	217835997
JRMML-001001057	217835998
JRMML-001001058	217835999
JRMML-001001059	217836000
JRMML-001001060	217836001
JRMML-001001061	217836002
JRMML-001001062	217836003
JRMML-001001063	217836004
JRMML-001001064	217836005
JRMML-001001065	217836006
JRMML-001001066	217836007
JRMML-001001067	217836008
JRMML-001001068	217836009
JRMML-001001069	217836010
JRMML-001001070	217836011
JRMML-001001071	217836012
JRMML-001001072	217836013
JRMML-001001073	217836014
JRMML-001001074	217836015
JRMML-001001075	217836016
JRMML-001001076	217836017
JRMML-001001077	217836018
JRMML-001001078	217836019
JRMML-001001079	217836020
JRMML-001001080	217836021
JRMML-001001081	217836022
JRMML-001001082	217836023
JRMML-001001083	217836024
JRMML-001001084	217836025
JRMML-001001085	217836026
JRMML-001001086	217836027
JRMML-001001087	217836028
JRMML-001001088	217836029
JRMML-001001089	217836030
JRMML-001001090	217836031
JRMML-001001091	217836032
JRMML-001001092	217836033
JRMML-001001093	217836034
JRMML-001001094	217836035
JRMML-001001095	217836036
JRMML-001001096	217836037
JRMML-001001097	217836038
JRMML-001001098	217836039
JRMML-001001099	217836040
JRMML-001001100	217836041
JRMML-001001101	217836042
JRMML-001001102	217836043
JRMML-001001103	217836044
JRMML-001001104	217836045
JRMML-001001105	217836046
JRMML-001001106	217836047
JRMML-001001107	217836048
JRMML-001001108	217836049
JRMML-001001109	217836050
JRMML-001001110	217836051
JRMML-001001111	217836052
JRMML-001001112	217836053
JRMML-001001113	217836054
JRMML-001001114	217836055
JRMML-001001115	217836056
JRMML-001001116	217836057
JRMML-001001117	217836058
JRMML-001001118	217836059
JRMML-001001119	217836060
JRMML-001001120	217836061
JRMML-001001121	217836062
JRMML-001001122	217836063
JRMML-001001123	217836064
JRMML-001001124	217836065
JRMML-001001125	217836066
JRMML-001001126	217836067
JRMML-001001127	217836068
JRMML-001001128	217836069
JRMML-001001129	217836070
JRMML-001001130	217836071
JRMML-001001131	217836072
JRMML-001001132	217836073
JRMML-001001133	217836074
JRMML-001001134	217836075
JRMML-001001135	217836076
JRMML-001001136	217836077
JRMML-001001137	217836078
JRMML-001001138	217836079
JRMML-001001139	217836080
JRMML-001001140	217836081
JRMML-001001141	217836082
JRMML-001001142	217836083
JRMML-001001143	217836084
JRMML-001001144	217836085
JRMML-001001145	217836086
JRMML-001001146	217836087
JRMML-001001147	217836088
JRMML-001001148	217836089
JRMML-001001149	217836090
JRMML-001001150	217836091
JRMML-001001151	217836092
JRMML-001001152	217836093
JRMML-001001153	217836094
JRMML-001001154	217836095
JRMML-001001155	217836096
JRMML-001001156	217836097
JRMML-001001157	217836098
JRMML-001001158	217836099
JRMML-001001159	217836100
JRMML-001001160	217836101
JRMML-001001161	217836102
JRMML-001001162	217836103
JRMML-001001163	217836104
JRMML-001001164	217836105
JRMML-001001165	217836106
JRMML-001001166	217836107
JRMML-001001167	217836108
JRMML-001001168	217836109
JRMML-001001169	217836110
JRMML-001001170	217836111
JRMML-001001171	217836112
JRMML-001001172	217836113
JRMML-001001173	217836114
JRMML-001001174	217836115
JRMML-001001175	217836116
JRMML-001001176	217836117
JRMML-001001177	217836118
JRMML-001001178	217836119
JRMML-001001179	217836120
JRMML-001001180	217836121
JRMML-001001181	217836122
JRMML-001001182	217836123
JRMML-001001183	217836124
JRMML-001001184	217836125
JRMML-001001185	217836126
JRMML-001001186	217836127
JRMML-001001187	217836128
JRMML-001001188	217836129
JRMML-001001189	217836130
JRMML-001001190	217836131
JRMML-001001191	217836132
JRMML-001001192	217836133
JRMML-001001193	217836134
JRMML-001001194	217836135
JRMML-001001195	217836136
JRMML-001001196	217836137
JRMML-001001197	217836138
JRMML-001001198	217836139
JRMML-001001199	217836140
JRMML-001001200	217836141
JRMML-001001201	217836142
JRMML-001001202	217836143
JRMML-001001203	217836144
JRMML-001001204	217836145
JRMML-001001205	217836146
JRMML-001001206	217836147
JRMML-001001207	217836148
JRMML-001001208	217836149
JRMML-001001209	217836150
JRMML-001001210	217836151
JRMML-001001211	217836152
JRMML-001001212	217836153
JRMML-001001213	217836154
JRMML-001001214	217836155
JRMML-001001215	217836156
JRMML-001001216	217836157
JRMML-001001217	217836158
JRMML-001001218	217836159
JRMML-001001219	217836160
JRMML-001001220	217836161
JRMML-001001221	217836162
JRMML-001001222	217836163
JRMML-001001223	217836164
JRMML-001001224	217836165
JRMML-001001225	217836166
JRMML-001001226	217836167
JRMML-001001227	217836168
JRMML-001001228	217836169
JRMML-001001229	217836170
JRMML-001001230	217836171
JRMML-001001231	217836172
JRMML-001001232	217836173
JRMML-001001233	217836174
JRMML-001001234	217836175
JRMML-001001235	217836176
JRMML-001001236	217836177
JRMML-001001237	217836178
JRMML-001001238	217836179
JRMML-001001239	217836180
JRMML-001001240	217836181
JRMML-001001241	217836182
JRMML-001001242	217836183
JRMML-001001243	217836184
JRMML-001001244	217836185
JRMML-001001245	217836186
JRMML-001001246	217836187
JRMML-001001247	217836188
JRMML-001001248	217836189
JRMML-001001249	217836190
JRMML-001001250	217836191
JRMML-001001251	217836192
JRMML-001001252	217836193
JRMML-001001253	217836194
JRMML-001001254	217836195
JRMML-001001255	217836196
JRMML-001001256	217836197
JRMML-001001257	217836198
JRMML-001001258	217836199
JRMML-001001259	217836200
JRMML-001001260	217836201
JRMML-001001261	217836202
JRMML-001001262	217836203
JRMML-001001263	217836204
JRMML-001001264	217836205
JRMML-001001265	217836206
JRMML-001001266	217836207
JRMML-001001267	217836208
JRMML-001001268	217836209
JRMML-001001269	217836210
JRMML-001001270	217836211
JRMML-001001271	217836212
JRMML-001001272	217836213
JRMML-001001273	217836214
JRMML-001001274	217836215
JRMML-001001275	217836216
JRMML-001001276	217836217
JRMML-001001277	217836218
JRMML-001001278	217836219
JRMML-001001279	217836220
JRMML-001001280	217836221
JRMML-001001281	217836222
JRMML-001001282	217836223
JRMML-001001283	217836224
JRMML-001001284	217836225
JRMML-001001285	217836226
JRMML-001001286	217836227
JRMML-001001287	217836228
JRMML-001001288	217836229
JRMML-001001289	217836230
JRMML-001001290	217836231
JRMML-001001291	217836232
JRMML-001001292	217836233
JRMML-001001293	217836234
JRMML-001001294	217836235
JRMML-001001295	217836236
JRMML-001001296	217836237
JRMML-001001297	217836238
JRMML-001001298	217836239
JRMML-001001299	217836240
JRMML-001001300	217836241
JRMML-001001301	217836242
JRMML-001001302	217836243
JRMML-001001303	217836244
JRMML-001001304	217836245
JRMML-001001305	217836246
JRMML-001001306	217836247
JRMML-001001307	217836248
JRMML-001001308	217836249
JRMML-001001309	217836250
JRMML-001001310	217836251
JRMML-001001311	217836252
JRMML-001001312	217836253
JRMML-001001313	217836254
JRMML-001001314	217836255
JRMML-001001315	217836256
JRMML-001001316	217836257
JRMML-001001317	217836258
JRMML-001001318	217836259
JRMML-001001319	217836260
JRMML-001001320	217836261
JRMML-001001321	217836262
JRMML-001001322	217836263
JRMML-001001323	217836264
JRMML-001001324	217836265
JRMML-001001325	217836266
JRMML-001001326	217836267
JRMML-001001327	217836268
JRMML-001001328	217836269
JRMML-001001329	217836270
JRMML-001001330	217836271
JRMML-001001331	217836272
JRMML-001001332	217836273
JRMML-001001333	217836274
JRMML-001001334	217836275
JRMML-001001335	217836276
JRMML-001001336	217836277
JRMML-001001337	217836278
JRMML-001001338	217836279
JRMML-001001339	217836280
JRMML-001001340	217836281
JRMML-001001341	217836282
JRMML-001001342	217836283
JRMML-001001343	217836284
JRMML-001001344	217836285
JRMML-001001345	217836286
JRMML-001001346	217836287
JRMML-001001347	217836288
JRMML-001001348	217836289
JRMML-001001349	217836290
JRMML-001001350	217836291
JRMML-001001351	217836292
JRMML-001001352	217836293
JRMML-001001353	217836294
JRMML-001001354	217836295
JRMML-001001355	217836296
JRMML-001001356	217836297
JRMML-001001357	217836298
JRMML-001001358	217836299
JRMML-001001359	217836300
JRMML-001001360	217836301
JRMML-001001361	217836302
JRMML-001001362	217836303
JRMML-001001363	217836304
JRMML-001001364	217836305
JRMML-001001365	217836306
JRMML-001001366	217836307
JRMML-001001367	217836308
JRMML-001001368	217836309
JRMML-001001369	217836310
JRMML-001001370	217836311
JRMML-001001371	217836312
JRMML-001001372	217836313
JRMML-001001373	217836314
JRMML-001001374	217836315
JRMML-001001375	217836316
JRMML-001001376	217836317
JRMML-001001377	217836318
JRMML-001001378	217836319
JRMML-001001379	217836320
JRMML-001001380	217836321
JRMML-001001381	217836322
JRMML-001001382	217836323
JRMML-001001383	217836324
JRMML-001001384	217836325
JRMML-001001385	217836326
JRMML-001001386	217836327
JRMML-001001387	217836328
JRMML-001001388	217836329
JRMML-001001389	217836330
JRMML-001001390	217836331
JRMML-001001391	217836332
JRMML-001001392	217836333
JRMML-001001393	217836334
JRMML-001001394	217836335
JRMML-001001395	217836336
JRMML-001001396	217836337
JRMML-001001397	217836338
JRMML-001001398	217836339
JRMML-001001399	217836340
JRMML-001001400	217836341
JRMML-001001401	217836342
JRMML-001001402	217836343
JRMML-001001403	217836344
JRMML-001001404	217836345
JRMML-001001405	217836346
JRMML-001001406	217836347
JRMML-001001407	217836348
JRMML-001001408	217836349
JRMML-001001409	217836350
JRMML-001001410	217836351
JRMML-001001411	217836352
JRMML-001001412	217836353
JRMML-001001413	217836354
JRMML-001001414	217836355
JRMML-001001415	217836356
JRMML-001001416	217836357
JRMML-001001417	217836358
JRMML-001001418	217836359
JRMML-001001419	217836360
JRMML-001001420	217836361
JRMML-001001421	217836362
JRMML-001001422	217836363
JRMML-001001423	217836364
JRMML-001001424	217836365
JRMML-001001425	217836366
JRMML-001001426	217836367
JRMML-001001427	217836368
JRMML-001001428	217836369
JRMML-001001429	217836370
JRMML-001001430	217836371
JRMML-001001431	217836372
JRMML-001001432	217836373
JRMML-001001433	217836374
JRMML-001001434	217836375
JRMML-001001435	217836376
JRMML-001001436	217836377
JRMML-001001437	217836378
JRMML-001001438	217836379
JRMML-001001439	217836380
JRMML-001001440	217836381
JRMML-001001441	217836382
JRMML-001001442	217836383
JRMML-001001443	217836384
JRMML-001001444	217836385
JRMML-001001445	217836386
JRMML-001001446	217836387
JRMML-001001447	217836388
JRMML-001001448	217836389
JRMML-001001449	217836390
JRMML-001001450	217836391
JRMML-001001451	217836392
JRMML-001001452	217836393
JRMML-001001453	217836394
JRMML-001001454	217836395
JRMML-001001455	217836396
JRMML-001001456	217836397
JRMML-001001457	217836398
JRMML-001001458	217836399
JRMML-001001459	217836400
JRMML-001001460	217836401
JRMML-001001461	217836402
JRMML-001001462	217836403
JRMML-001001463	217836404
JRMML-001001464	217836405
JRMML-001001465	217836406
JRMML-001001466	217836407
JRMML-001001467	217836408
JRMML-001001468	217836409
JRMML-001001469	217836410
JRMML-001001470	217836411
JRMML-001001471	217836412
JRMML-001001472	217836413
JRMML-001001473	217836414
JRMML-001001474	217836415
JRMML-001001475	217836416
JRMML-001001476	217836417
JRMML-001001477	217836418
JRMML-001001478	217836419
JRMML-001001479	217836420
JRMML-001001480	217836421
JRMML-001001481	217836422
JRMML-001001482	217836423
JRMML-001001483	217836424
JRMML-001001484	217836425
JRMML-001001485	217836426
JRMML-001001486	217836427
JRMML-001001487	217836428
JRMML-001001488	217836429
JRMML-001001489	217836430
JRMML-001001490	217836431
JRMML-001001491	217836432
JRMML-001001492	217836433
JRMML-001001493	217836434
JRMML-001001494	217836435
JRMML-001001495	217836436
JRMML-001001496	217836437
JRMML-001001497	217836438
JRMML-001001498	217836439
JRMML-001001499	217836440
JRMML-001001500	217836441
JRMML-001001501	217836442
JRMML-001001502	217836443
JRMML-001001503	217836444
JRMML-001001504	217836445
JRMML-001001505	217836446
JRMML-001001506	217836447
JRMML-001001507	217836448
JRMML-001001508	217836449
JRMML-001001509	217836450
JRMML-001001510	217836451
JRMML-001001511	217836452
JRMML-001001512	217836453
JRMML-001001513	217836454
JRMML-001001514	217836455
JRMML-001001515	217836456
JRMML-001001516	217836457
JRMML-001001517	217836458
JRMML-001001518	217836459
JRMML-001001519	217836460
JRMML-001001520	217836461
JRMML-001001521	217836462
JRMML-001001522	217836463
JRMML-001001523	217836464
JRMML-001001524	217836465
JRMML-001001525	217836466
JRMML-001001526	217836467
JRMML-001001527	217836468
JRMML-001001528	217836469
JRMML-001001529	217836470
JRMML-001001530	217836471
JRMML-001001531	217836472
JRMML-001001532	217836473
JRMML-001001533	217836474
JRMML-001001534	217836475
JRMML-001001535	217836476
JRMML-001001536	217836477
JRMML-001001537	217836478
JRMML-001001538	217836479
JRMML-001001539	217836480
JRMML-001001540	217836481
JRMML-001001541	217836482
JRMML-001001542	217836483
JRMML-001001543	217836484
JRMML-001001544	217836485
JRMML-001001545	217836486
JRMML-001001546	217836487
JRMML-001001547	217836488
JRMML-001001548	217836489
JRMML-001001549	217836490
JRMML-001001550	217836491
JRMML-001001551	217836492
JRMML-001001552	217836493
JRMML-001001553	217836494
JRMML-001001554	217836495
JRMML-001001555	217836496
JRMML-001001556	217836497
JRMML-001001557	217836498
JRMML-001001558	217836499
JRMML-001001559	217836500
JRMML-001001560	217836501
JRMML-001001561	217836502
JRMML-001001562	217836503
JRMML-001001563	217836504
JRMML-001001564	217836505
JRMML-001001565	217836506
JRMML-001001566	217836507
JRMML-001001567	217836508
JRMML-001001568	217836509
JRMML-001001569	217836510
JRMML-001001570	217836511
JRMML-001001571	217836512
JRMML-001001572	217836513
JRMML-001001573	217836514
JRMML-001001574	217836515
JRMML-001001575	217836516
JRMML-001001576	217836517
JRMML-001001577	217836518
JRMML-001001578	217836519
JRMML-001001579	217836520
JRMML-001001580	217836521
JRMML-001001581	217836522
JRMML-001001582	217836523
JRMML-001001583	217836524
JRMML-001001584	217836525
JRMML-001001585	217836526
JRMML-001001586	217836527
JRMML-001001587	217836528
JRMML-001001588	217836529
JRMML-001001589	217836530
JRMML-001001590	217836531
JRMML-001001591	217836532
JRMML-001001592	217836533
JRMML-001001593	217836534
JRMML-001001594	217836535
JRMML-001001595	217836536
JRMML-001001596	217836537
JRMML-001001597	217836538
JRMML-001001598	217836539
JRMML-001001599	217836540
JRMML-001001600	217836541
JRMML-001001601	217836542
JRMML-001001602	217836543
JRMML-001001603	217836544
JRMML-001001604	217836545
JRMML-001001605	217836546
JRMML-001001606	217836547
JRMML-001001607	217836548
JRMML-001001608	217836549
JRMML-001001609	217836550
JRMML-001001610	217836551
JRMML-001001611	217836552
JRMML-001001612	217836553
JRMML-001001613	217836554
JRMML-001001614	217836555
JRMML-001001615	217836556
JRMML-001001616	217836557
JRMML-001001617	217836558
JRMML-001001618	217836559
JRMML-001001619	217836560
JRMML-001001620	217836561
JRMML-001001621	217836562
JRMML-001001622	217836563
JRMML-001001623	217836564
JRMML-001001624	217836565
JRMML-001001625	217836566
JRMML-001001626	217836567
JRMML-001001627	217836568
JRMML-001001628	217836569
JRMML-001001629	217836570
JRMML-001001630	217836571
JRMML-001001631	217836572
JRMML-001001632	217836573
JRMML-001001633	217836574
JRMML-001001634	217836575
JRMML-001001635	217836576
JRMML-001001636	217836577
JRMML-001001637	217836578
JRMML-001001638	217836579
JRMML-001001639	217836580
JRMML-001001640	217836581
JRMML-001001641	217836582
JRMML-001001642	217836583
JRMML-001001643	217836584
JRMML-001001644	217836585
JRMML-001001645	217836586
JRMML-001001646	217836587
JRMML-001001647	217836588
JRMML-001001648	217836589
JRMML-001001649	217836590
JRMML-001001650	217836591
JRMML-001001651	217836592
JRMML-001001652	217836593
JRMML-001001653	217836594
JRMML-001001654	217836595
JRMML-001001655	217836596
JRMML-001001656	217836597
JRMML-001001657	217836598
JRMML-001001658	217836599
JRMML-001001659	217836600
JRMML-001001660	217836601
JRMML-001001661	217836602
JRMML-001001662	217836603
JRMML-001001663	217836604
JRMML-001001664	217836605
JRMML-001001665	217836606
JRMML-001001666	217836607
JRMML-001001667	217836608
JRMML-001001668	217836609
JRMML-001001669	217836610
JRMML-001001670	217836611
JRMML-001001671	217836612
JRMML-001001672	217836613
JRMML-001001673	217836614
JRMML-001001674	217836615
JRMML-001001675	217836616
JRMML-001001676	217836617
JRMML-001001677	217836618
JRMML-001001678	217836619
JRMML-001001679	217836620
JRMML-001001680	217836621
JRMML-001001681	217836622
JRMML-001001682	217836623
JRMML-001001683	217836624
JRMML-001001684	217836625
JRMML-001001685	217836626
JRMML-001001686	217836627
JRMML-001001687	217836628
JRMML-001001688	217836629
JRMML-001001689	217836630
JRMML-001001690	217836631
JRMML-001001691	217836632
JRMML-001001692	217836633
JRMML-001001693	217836634
JRMML-001001694	217836635
JRMML-001001695	217836636
JRMML-001001696	217836637
JRMML-001001697	217836638
JRMML-001001698	217836639
JRMML-001001699	217836640
JRMML-001001700	217836641
JRMML-001001701	217836642
JRMML-001001702	217836643
JRMML-001001703	217836644
JRMML-001001704	217836645
JRMML-001001705	217836646
JRMML-001001706	217836647
JRMML-001001707	217836648
JRMML-001001708	217836649
JRMML-001001709	217836650
JRMML-001001710	217836651
JRMML-001001711	217836652
JRMML-001001712	217836653
JRMML-001001713	217836654
JRMML-001001714	217836655
JRMML-001001715	217836656
JRMML-001001716	217836657
JRMML-001001717	217836658
JRMML-001001718	217836659
JRMML-001001719	217836660
JRMML-001001720	217836661
JRMML-001001721	217836662
JRMML-001001722	217836663
JRMML-001001723	217836664
JRMML-001001724	217836665
JRMML-001001725	217836666
JRMML-001001726	217836667
JRMML-001001727	217836668
JRMML-001001728	217836669
JRMML-001001729	217836670
JRMML-001001730	217836671
JRMML-001001731	217836672
JRMML-001001732	217836673
JRMML-001001733	217836674
JRMML-001001734	217836675
JRMML-001001735	217836676
JRMML-001001736	217836677
JRMML-001001737	217836678
JRMML-001001738	217836679
JRMML-001001739	217836680
JRMML-001001740	217836681
JRMML-001001741	217836682
JRMML-001001742	217836683
JRMML-001001743	217836684
JRMML-001001744	217836685
JRMML-001001745	217836686
JRMML-001001746	217836687
JRMML-001001747	217836688
JRMML-001001748	217836689
JRMML-001001749	217836690
JRMML-001001750	217836691
JRMML-001001751	217836692
JRMML-001001752	217836693
JRMML-001001753	217836694
JRMML-001001754	217836695
JRMML-001001755	217836696
JRMML-001001756	217836697
JRMML-001001757	217836698
JRMML-001001758	217836699
JRMML-001001759	217836700
JRMML-001001760	217836701
JRMML-001001761	217836702
JRMML-001001762	217836703
JRMML-001001763	217836704
JRMML-001001764	217836705
JRMML-001001765	217836706
JRMML-001001766	217836707
JRMML-001001767	217836708
JRMML-001001768	217836709
JRMML-001001769	217836710
JRMML-001001770	217836711
JRMML-001001771	217836712
JRMML-001001772	217836713
JRMML-001001773	217836714
JRMML-001001774	217836715
JRMML-001001775	217836716
JRMML-001001776	217836717
JRMML-001001777	217836718
JRMML-001001778	217836719
JRMML-001001779	217836720
JRMML-001001780	217836721
JRMML-001001781	217836722
JRMML-001001782	217836723
JRMML-001001783	217836724
JRMML-001001784	217836725
JRMML-001001785	217836726
JRMML-001001786	217836727
JRMML-001001787	217836728
JRMML-001001788	217836729
JRMML-001001789	217836730
JRMML-001001790	217836731
JRMML-001001791	217836732
JRMML-001001792	217836733
JRMML-001001793	217836734
JRMML-001001794	217836735
JRMML-001001795	217836736
JRMML-001001796	217836737
JRMML-001001797	217836738
JRMML-001001798	217836739
JRMML-001001799	217836740
JRMML-001001800	217836741
JRMML-001001801	217836742
JRMML-001001802	217836743
JRMML-001001803	217836744
JRMML-001001804	217836745
JRMML-001001805	217836746
JRMML-001001806	217836747
JRMML-001001807	217836748
JRMML-001001808	217836749
JRMML-001001809	217836750
JRMML-001001810	217836751
JRMML-001001811	217836752
JRMML-001001812	217836753
JRMML-001001813	217836754
JRMML-001001814	217836755
JRMML-001001815	217836756
JRMML-001001816	217836757
JRMML-001001817	217836758
JRMML-001001818	217836759
JRMML-001001819	217836760
JRMML-001001820	217836761
JRMML-001001821	217836762
JRMML-001001822	217836763
JRMML-001001823	217836764
JRMML-001001824	217836765
JRMML-001001825	217836766
JRMML-001001826	217836767
JRMML-001001827	217836768
JRMML-001001828	217836769
JRMML-001001829	217836770
JRMML-001001830	217836771
JRMML-001001831	217836772
JRMML-001001832	217836773
JRMML-001001833	217836774
JRMML-001001834	217836775
JRMML-001001835	217836776
JRMML-001001836	217836777
JRMML-001001837	217836778
JRMML-001001838	217836779
JRMML-001001839	217836780
JRMML-001001840	217836781
JRMML-001001841	217836782
JRMML-001001842	217836783
JRMML-001001843	217836784
JRMML-001001844	217836785
JRMML-001001845	217836786
JRMML-001001846	217836787
JRMML-001001847	217836788
JRMML-001001848	217836789
JRMML-001001849	217836790
JRMML-001001850	217836791
JRMML-001001851	217836792
JRMML-001001852	217836793
JRMML-001001853	217836794
JRMML-001001854	217836795
JRMML-001001855	217836796
JRMML-001001856	217836797
JRMML-001001857	217836798
JRMML-001001858	217836799
JRMML-001001859	217836800
JRMML-001001860	217836801
JRMML-001001861	217836802
JRMML-001001862	217836803
JRMML-001001863	217836804
JRMML-001001864	217836805
JRMML-001001865	217836806
JRMML-001001866	217836807
JRMML-001001867	217836808
JRMML-001001868	217836809
JRMML-001001869	217836810
JRMML-001001870	217836811
JRMML-001001871	217836812
JRMML-001001872	217836813
JRMML-001001873	217836814
JRMML-001001874	217836815
JRMML-001001875	217836816
JRMML-001001876	217836817
JRMML-001001877	217836818
JRMML-001001878	217836819
JRMML-001001879	217836820
JRMML-001001880	217836821
JRMML-001001881	217836822
JRMML-001001882	217836823
JRMML-001001883	217836824
JRMML-001001884	217836825
JRMML-001001885	217836826
JRMML-001001886	217836827
JRMML-001001887	217836828
JRMML-001001888	217836829
JRMML-001001889	217836830
JRMML-001001890	217836831
JRMML-001001891	217836832
JRMML-001001892	217836833
JRMML-001001893	217836834
JRMML-001001894	217836835
JRMML-001001895	217836836
JRMML-001001896	217836837
JRMML-001001897	217836838
JRMML-001001898	217836839
JRMML-001001899	217836840
JRMML-001001900	217836841
JRMML-001001901	217836842
JRMML-001001902	217836843
JRMML-001001903	217836844
JRMML-001001904	217836845
JRMML-001001905	217836846
JRMML-001001906	217836847
JRMML-001001907	217836848
JRMML-001001908	217836849
JRMML-001001909	217836850
JRMML-001001910	217836851
JRMML-001001911	217836852
JRMML-001001912	217836853
JRMML-001001913	217836854
JRMML-001001914	217836855
JRMML-001001915	217836856
JRMML-001001916	217836857
JRMML-001001917	217836858
JRMML-001001918	217836859
JRMML-001001919	217836860
JRMML-001001920	217836861
JRMML-001001921	217836862
JRMML-001001922	217836863
JRMML-001001923	217836864
JRMML-001001924	217836865
JRMML-001001925	217836866
JRMML-001001926	217836867
JRMML-001001927	217836868
JRMML-001001928	217836869
JRMML-001001929	217836870
JRMML-001001930	217836871
JRMML-001001931	217836872
JRMML-001001932	217836873
JRMML-001001933	217836874
JRMML-001001934	217836875
JRMML-001001935	217836876
JRMML-001001936	217836877
JRMML-001001937	217836878
JRMML-001001938	217836879
JRMML-001001939	217836880
JRMML-001001940	217836881
JRMML-001001941	217836882
JRMML-001001942	217836883
JRMML-001001943	217836884
JRMML-001001944	217836885
JRMML-001001945	217836886
JRMML-001001946	217836887
JRMML-001001947	217836888
JRMML-001001948	217836889
JRMML-001001949	217836890
JRMML-001001950	217836891
JRMML-001001951	217836892
JRMML-001001952	217836893
JRMML-001001953	217836894
JRMML-001001954	217836895
JRMML-001001955	217836896
JRMML-001001956	217836897
JRMML-001001957	217836898
JRMML-001001958	217836899
JRMML-001001959	217836900
JRMML-001001960	217836901
JRMML-001001961	217836902
JRMML-001001962	217836903
JRMML-001001963	217836904
JRMML-001001964	217836905
JRMML-001001965	217836906
JRMML-001001966	217836907
JRMML-001001967	217836908
JRMML-001001968	217836909
JRMML-001001969	217836910
JRMML-001001970	217836911
JRMML-001001971	217836912
JRMML-001001972	217836913
JRMML-001001973	217836914
JRMML-001001974	217836915
JRMML-001001975	217836916
JRMML-001001976	217836917
JRMML-001001977	217836918
JRMML-001001978	217836919
JRMML-001001979	217836920
JRMML-001001980	217836921
JRMML-001001981	217836922
JRMML-001001982	217836923
JRMML-001001983	217836924
JRMML-001001984	217836925
JRMML-001001985	217836926
JRMML-001001986	217836927
JRMML-001001987	217836928
JRMML-001001988	217836929
JRMML-001001989	217836930
JRMML-001001990	217836931
JRMML-001001991	217836932
JRMML-001001992	217836933
JRMML-001001993	217836934
JRMML-001001994	217836935
JRMML-001001995	217836936
[truncated: 498,000 more rows]
