# Supplementary material for: Characterization of single-nucleotide variation in Indian-origin rhesus macaques (Macaca mulatta)
Source: BMC Genomics. 2011 Jun 13;12:311. doi: 10.1186/1471-2164-12-311 (PMC3141668; doi:10.1186/1471-2164-12-311)
Supplement: Additional file 8 — Table S2, Additional file 8. Part 4 of dbSNP ss numbers for validated rhesus macaque SNPs. The fourth part of six of a table listing of all of the ss numbers from submission of the validated rhesus macaque SNPs to dbSNP. The ss numbers are not contiguous throughout the full set of 3,038,166 SNPs. [file 1471-2164-12-311-S8.TXT]

JRMML-001500045	216219828
JRMML-001500046	216219830
JRMML-001500047	216219832
JRMML-001500048	216219834
JRMML-001500049	216219836
JRMML-001500050	216219838
JRMML-001500051	216219840
JRMML-001500052	216219842
JRMML-001500053	216219843
JRMML-001500054	216219845
JRMML-001500055	216219847
JRMML-001500056	216219849
JRMML-001500057	216219851
JRMML-001500058	216219853
JRMML-001500059	216219855
JRMML-001500060	216219857
JRMML-001500061	216219859
JRMML-001500062	216219861
JRMML-001500063	216219862
JRMML-001500064	216219864
JRMML-001500065	216219866
JRMML-001500066	216219868
JRMML-001500067	216219870
JRMML-001500068	216219872
JRMML-001500069	216219873
JRMML-001500070	216219875
JRMML-001500071	216219877
JRMML-001500072	216219878
JRMML-001500073	216219880
JRMML-001500074	216219882
JRMML-001500075	216219884
JRMML-001500076	216219885
JRMML-001500077	216219887
JRMML-001500078	216219889
JRMML-001500079	216219891
JRMML-001500080	216219893
JRMML-001500081	216219895
JRMML-001500082	216219897
JRMML-001500083	216219898
JRMML-001500084	216219900
JRMML-001500085	216219902
JRMML-001500086	216219904
JRMML-001500087	216219906
JRMML-001500088	216219908
JRMML-001500089	216219910
JRMML-001500090	216219911
JRMML-001500091	216219913
JRMML-001500092	216219915
JRMML-001500093	216219917
JRMML-001500094	216219919
JRMML-001500095	216219921
JRMML-001500096	216219923
JRMML-001500097	216219925
JRMML-001500098	216219927
JRMML-001500099	216219929
JRMML-001500100	216219931
JRMML-001500101	216219933
JRMML-001500102	216219934
JRMML-001500103	216219936
JRMML-001500104	216219938
JRMML-001500105	216219940
JRMML-001500106	216219942
JRMML-001500107	216219944
JRMML-001500108	216219946
JRMML-001500109	216219948
JRMML-001500110	216219950
JRMML-001500111	216219952
JRMML-001500112	216219954
JRMML-001500113	216219955
JRMML-001500114	216219957
JRMML-001500115	216219959
JRMML-001500116	216219961
JRMML-001500117	216219963
JRMML-001500118	216219965
JRMML-001500119	216219966
JRMML-001500120	216219968
JRMML-001500121	216219970
JRMML-001500122	216219972
JRMML-001500123	216219974
JRMML-001500124	216219976
JRMML-001500125	216219978
JRMML-001500126	216219980
JRMML-001500127	216219981
JRMML-001500128	216219984
JRMML-001500129	216219986
JRMML-001500130	216219988
JRMML-001500131	216219990
JRMML-001500132	216219991
JRMML-001500133	216219993
JRMML-001500134	216219995
JRMML-001500135	216219997
JRMML-001500136	216219999
JRMML-001500137	216220001
JRMML-001500138	216220003
JRMML-001500139	216220005
JRMML-001500140	216220006
JRMML-001500141	216220008
JRMML-001500142	216220010
JRMML-001500143	216220012
JRMML-001500144	216220014
JRMML-001500145	216220016
JRMML-001500146	216220018
JRMML-001500147	216220020
JRMML-001500148	216220022
JRMML-001500149	216220024
JRMML-001500150	216220026
JRMML-001500151	216220028
JRMML-001500152	216220030
JRMML-001500153	216220032
JRMML-001500154	216220034
JRMML-001500155	216220036
JRMML-001500156	216220038
JRMML-001500157	216220040
JRMML-001500158	216220042
JRMML-001500159	216220044
JRMML-001500160	216220046
JRMML-001500161	216220048
JRMML-001500162	216220050
JRMML-001500163	216220051
JRMML-001500164	216220053
JRMML-001500165	216220055
JRMML-001500166	216220056
JRMML-001500167	216220058
JRMML-001500168	216220060
JRMML-001500169	216220062
JRMML-001500170	216220064
JRMML-001500171	216220065
JRMML-001500172	216220067
JRMML-001500173	216220069
JRMML-001500174	216220071
JRMML-001500175	216220073
JRMML-001500176	216220075
JRMML-001500177	216220076
JRMML-001500178	216220078
JRMML-001500179	216220080
JRMML-001500180	216220082
JRMML-001500181	216220084
JRMML-001500182	216220086
JRMML-001500183	216220088
JRMML-001500184	216220090
JRMML-001500185	216220092
JRMML-001500186	216220094
JRMML-001500187	216220095
JRMML-001500188	216220097
JRMML-001500189	216220099
JRMML-001500190	216220101
JRMML-001500191	216220103
JRMML-001500192	216220104
JRMML-001500193	216220106
JRMML-001500194	216220108
JRMML-001500195	216220110
JRMML-001500196	216220111
JRMML-001500197	216220113
JRMML-001500198	216220115
JRMML-001500199	216220117
JRMML-001500200	216220119
JRMML-001500201	216220121
JRMML-001500202	216220123
JRMML-001500203	216220125
JRMML-001500204	216220127
JRMML-001500205	216220128
JRMML-001500206	216220130
JRMML-001500207	216220132
JRMML-001500208	216220134
JRMML-001500209	216220136
JRMML-001500210	216220138
JRMML-001500211	216220140
JRMML-001500212	216220142
JRMML-001500213	216220143
JRMML-001500214	216220145
JRMML-001500215	216220147
JRMML-001500216	216220149
JRMML-001500217	216220151
JRMML-001500218	216220153
JRMML-001500219	216220155
JRMML-001500220	216220156
JRMML-001500221	216220158
JRMML-001500222	216220160
JRMML-001500223	216220162
JRMML-001500224	216220164
JRMML-001500225	216220166
JRMML-001500226	216220168
JRMML-001500227	216220170
JRMML-001500228	216220172
JRMML-001500229	216220173
JRMML-001500230	216220175
JRMML-001500231	216220177
JRMML-001500232	216220179
JRMML-001500233	216220181
JRMML-001500234	216220183
JRMML-001500235	216220185
JRMML-001500236	216220187
JRMML-001500237	216220188
JRMML-001500238	216220190
JRMML-001500239	216220192
JRMML-001500240	216220194
JRMML-001500241	216220196
JRMML-001500242	216220198
JRMML-001500243	216220200
JRMML-001500244	216220201
JRMML-001500245	216220203
JRMML-001500246	216220205
JRMML-001500247	216220207
JRMML-001500248	216220209
JRMML-001500249	216220211
JRMML-001500250	216220213
JRMML-001500251	216220215
JRMML-001500252	216220217
JRMML-001500253	216220219
JRMML-001500254	216220220
JRMML-001500255	216220222
JRMML-001500256	216220224
JRMML-001500257	216220226
JRMML-001500258	216220228
JRMML-001500259	216220230
JRMML-001500260	216220232
JRMML-001500261	216220234
JRMML-001500262	216220235
JRMML-001500263	216220237
JRMML-001500264	216220239
JRMML-001500265	216220241
JRMML-001500266	216220243
JRMML-001500267	216220245
JRMML-001500268	216220247
JRMML-001500269	216220249
JRMML-001500270	216220251
JRMML-001500271	216220253
JRMML-001500272	216220255
JRMML-001500273	216220257
JRMML-001500274	216220259
JRMML-001500275	216220260
JRMML-001500276	216220262
JRMML-001500277	216220264
JRMML-001500278	216220266
JRMML-001500279	216220268
JRMML-001500280	216220270
JRMML-001500281	216220272
JRMML-001500282	216220274
JRMML-001500283	216220276
JRMML-001500284	216220278
JRMML-001500285	216220280
JRMML-001500286	216220282
JRMML-001500287	216220284
JRMML-001500288	216220286
JRMML-001500289	216220287
JRMML-001500290	216220289
JRMML-001500291	216220291
JRMML-001500292	216220292
JRMML-001500293	216220294
JRMML-001500294	216220296
JRMML-001500295	216220298
JRMML-001500296	216220300
JRMML-001500297	216220302
JRMML-001500298	216220304
JRMML-001500299	216220306
JRMML-001500300	216220308
JRMML-001500301	216220310
JRMML-001500302	216220312
JRMML-001500303	216220314
JRMML-001500304	216220316
JRMML-001500305	216220318
JRMML-001500306	216220319
JRMML-001500307	216220321
JRMML-001500308	216220323
JRMML-001500309	216220324
JRMML-001500310	216220326
JRMML-001500311	216220328
JRMML-001500312	216220329
JRMML-001500313	216220331
JRMML-001500314	216220333
JRMML-001500315	216220335
JRMML-001500316	216220337
JRMML-001500317	216220339
JRMML-001500318	216220341
JRMML-001500319	216220343
JRMML-001500320	216220345
JRMML-001500321	216220347
JRMML-001500322	216220349
JRMML-001500323	216220351
JRMML-001500324	216220353
JRMML-001500325	216220355
JRMML-001500326	216220357
JRMML-001500327	216220358
JRMML-001500328	216220360
JRMML-001500329	216220362
JRMML-001500330	216220363
JRMML-001500331	216220365
JRMML-001500332	216220367
JRMML-001500333	216220369
JRMML-001500334	216220370
JRMML-001500335	216220372
JRMML-001500336	216220374
JRMML-001500337	216220376
JRMML-001500338	216220378
JRMML-001500339	216220380
JRMML-001500340	216220382
JRMML-001500341	216220384
JRMML-001500342	216220385
JRMML-001500343	216220387
JRMML-001500344	216220389
JRMML-001500345	216220391
JRMML-001500346	216220393
JRMML-001500347	216220395
JRMML-001500348	216220397
JRMML-001500349	216220399
JRMML-001500350	216220401
JRMML-001500351	216220403
JRMML-001500352	216220405
JRMML-001500353	216220407
JRMML-001500354	216220409
JRMML-001500355	216220411
JRMML-001500356	216220413
JRMML-001500357	216220415
JRMML-001500358	216220417
JRMML-001500359	216220419
JRMML-001500360	216220421
JRMML-001500361	216220423
JRMML-001500362	216220425
JRMML-001500363	216220427
JRMML-001500364	216220429
JRMML-001500365	216220431
JRMML-001500366	216220433
JRMML-001500367	216220435
JRMML-001500368	216220437
JRMML-001500369	216220439
JRMML-001500370	216220441
JRMML-001500371	216220443
JRMML-001500372	216220445
JRMML-001500373	216220447
JRMML-001500374	216220449
JRMML-001500375	216220450
JRMML-001500376	216220452
JRMML-001500377	216220454
JRMML-001500378	216220456
JRMML-001500379	216220458
JRMML-001500380	216220460
JRMML-001500381	216220462
JRMML-001500382	216220464
JRMML-001500383	216220466
JRMML-001500384	216220468
JRMML-001500385	216220470
JRMML-001500386	216220472
JRMML-001500387	216220474
JRMML-001500388	216220476
JRMML-001500389	216220478
JRMML-001500390	216220480
JRMML-001500391	216220481
JRMML-001500392	216220483
JRMML-001500393	216220484
JRMML-001500394	216220486
JRMML-001500395	216220488
JRMML-001500396	216220490
JRMML-001500397	216220491
JRMML-001500398	216220493
JRMML-001500399	216220495
JRMML-001500400	216220497
JRMML-001500401	216220499
JRMML-001500402	216220501
JRMML-001500403	216220503
JRMML-001500404	216220505
JRMML-001500405	216220507
JRMML-001500406	216220509
JRMML-001500407	216220511
JRMML-001500408	216220513
JRMML-001500409	216220515
JRMML-001500410	216220517
JRMML-001500411	216220519
JRMML-001500412	216220521
JRMML-001500413	216220522
JRMML-001500414	216220524
JRMML-001500415	216220526
JRMML-001500416	216220528
JRMML-001500417	216220530
JRMML-001500418	216220532
JRMML-001500419	216220534
JRMML-001500420	216220536
JRMML-001500421	216220538
JRMML-001500422	216220540
JRMML-001500423	216220542
JRMML-001500424	216220543
JRMML-001500425	216220545
JRMML-001500426	216220547
JRMML-001500427	216220548
JRMML-001500428	216220550
JRMML-001500429	216220552
JRMML-001500430	216220554
JRMML-001500431	216220556
JRMML-001500432	216220558
JRMML-001500433	216220560
JRMML-001500434	216220562
JRMML-001500435	216220564
JRMML-001500436	216220566
JRMML-001500437	216220568
JRMML-001500438	216220570
JRMML-001500439	216220571
JRMML-001500440	216220573
JRMML-001500441	216220575
JRMML-001500442	216220577
JRMML-001500443	216220579
JRMML-001500444	216220581
JRMML-001500445	216220583
JRMML-001500446	216220585
JRMML-001500447	216220587
JRMML-001500448	216220589
JRMML-001500449	216220590
JRMML-001500450	216220592
JRMML-001500451	216220594
JRMML-001500452	216220596
JRMML-001500453	216220598
JRMML-001500454	216220600
JRMML-001500455	216220602
JRMML-001500456	216220604
JRMML-001500457	216220606
JRMML-001500458	216220608
JRMML-001500459	216220609
JRMML-001500460	216220611
JRMML-001500461	216220613
JRMML-001500462	216220615
JRMML-001500463	216220617
JRMML-001500464	216220619
JRMML-001500465	216220621
JRMML-001500466	216220623
JRMML-001500467	216220625
JRMML-001500468	216220627
JRMML-001500469	216220629
JRMML-001500470	216220631
JRMML-001500471	216220633
JRMML-001500472	216220635
JRMML-001500473	216220637
JRMML-001500474	216220639
JRMML-001500475	216220641
JRMML-001500476	216220643
JRMML-001500477	216220645
JRMML-001500478	216220647
JRMML-001500479	216220648
JRMML-001500480	216220650
JRMML-001500481	216220652
JRMML-001500482	216220654
JRMML-001500483	216220656
JRMML-001500484	216220657
JRMML-001500485	216220659
JRMML-001500486	216220661
JRMML-001500487	216220663
JRMML-001500488	216220665
JRMML-001500489	216220667
JRMML-001500490	216220669
JRMML-001500491	216220671
JRMML-001500492	216220673
JRMML-001500493	216220674
JRMML-001500494	216220676
JRMML-001500495	216220678
JRMML-001500496	216220680
JRMML-001500497	216220682
JRMML-001500498	216220684
JRMML-001500499	216220686
JRMML-001500500	216220688
JRMML-001500501	216220689
JRMML-001500502	216220691
JRMML-001500503	216220693
JRMML-001500504	216220695
JRMML-001500505	216220697
JRMML-001500506	216220699
JRMML-001500507	216220701
JRMML-001500508	216220703
JRMML-001500509	216220705
JRMML-001500510	216220707
JRMML-001500511	216220709
JRMML-001500512	216220711
JRMML-001500513	216220713
JRMML-001500514	216220715
JRMML-001500515	216220717
JRMML-001500516	216220719
JRMML-001500517	216220721
JRMML-001500518	216220723
JRMML-001500519	216220725
JRMML-001500520	216220727
JRMML-001500521	216220729
JRMML-001500522	216220731
JRMML-001500523	216220733
JRMML-001500524	216220735
JRMML-001500525	216220737
JRMML-001500526	216220739
JRMML-001500527	216220741
JRMML-001500528	216220743
JRMML-001500529	216220744
JRMML-001500530	216220746
JRMML-001500531	216220748
JRMML-001500532	216220750
JRMML-001500533	216220752
JRMML-001500534	216220754
JRMML-001500535	216220756
JRMML-001500536	216220758
JRMML-001500537	216220760
JRMML-001500538	216220762
JRMML-001500539	216220763
JRMML-001500540	216220765
JRMML-001500541	216220767
JRMML-001500542	216220769
JRMML-001500543	216220771
JRMML-001500544	216220773
JRMML-001500545	216220775
JRMML-001500546	216220777
JRMML-001500547	216220779
JRMML-001500548	216220781
JRMML-001500549	216220782
JRMML-001500550	216220784
JRMML-001500551	216220786
JRMML-001500552	216220788
JRMML-001500553	216220790
JRMML-001500554	216220792
JRMML-001500555	216220794
JRMML-001500556	216220796
JRMML-001500557	216220798
JRMML-001500558	216220800
JRMML-001500559	216220802
JRMML-001500560	216220804
JRMML-001500561	216220806
JRMML-001500562	216220808
JRMML-001500563	216220810
JRMML-001500564	216220812
JRMML-001500565	216220814
JRMML-001500566	216220816
JRMML-001500567	216220818
JRMML-001500568	216220820
JRMML-001500569	216220822
JRMML-001500570	216220824
JRMML-001500571	216220826
JRMML-001500572	216220828
JRMML-001500573	216220830
JRMML-001500574	216220832
JRMML-001500575	216220834
JRMML-001500576	216220836
JRMML-001500577	216220838
JRMML-001500578	216220840
JRMML-001500579	216220842
JRMML-001500580	216220844
JRMML-001500581	216220846
JRMML-001500582	216220848
JRMML-001500583	216220850
JRMML-001500584	216220852
JRMML-001500585	216220853
JRMML-001500586	216220855
JRMML-001500587	216220857
JRMML-001500588	216220859
JRMML-001500589	216220861
JRMML-001500590	216220863
JRMML-001500591	216220865
JRMML-001500592	216220867
JRMML-001500593	216220869
JRMML-001500594	216220871
JRMML-001500595	216220873
JRMML-001500596	216220875
JRMML-001500597	216220877
JRMML-001500598	216220879
JRMML-001500599	216220881
JRMML-001500600	216220883
JRMML-001500601	216220885
JRMML-001500602	216220886
JRMML-001500603	216220888
JRMML-001500604	216220890
JRMML-001500605	216220892
JRMML-001500606	216220894
JRMML-001500607	216220896
JRMML-001500608	216220898
JRMML-001500609	216220900
JRMML-001500610	216220902
JRMML-001500611	216220903
JRMML-001500612	216220905
JRMML-001500613	216220907
JRMML-001500614	216220909
JRMML-001500615	216220911
JRMML-001500616	216220913
JRMML-001500617	216220915
JRMML-001500618	216220917
JRMML-001500619	216220919
JRMML-001500620	216220921
JRMML-001500621	216220923
JRMML-001500622	216220925
JRMML-001500623	216220926
JRMML-001500624	216220928
JRMML-001500625	216220929
JRMML-001500626	216220931
JRMML-001500627	216220933
JRMML-001500628	216220935
JRMML-001500629	216220937
JRMML-001500630	216220939
JRMML-001500631	216220940
JRMML-001500632	216220942
JRMML-001500633	216220944
JRMML-001500634	216220946
JRMML-001500635	216220948
JRMML-001500636	216220950
JRMML-001500637	216220952
JRMML-001500638	216220954
JRMML-001500639	216220956
JRMML-001500640	216220958
JRMML-001500641	216220960
JRMML-001500642	216220962
JRMML-001500643	216220964
JRMML-001500644	216220965
JRMML-001500645	216220967
JRMML-001500646	216220969
JRMML-001500647	216220971
JRMML-001500648	216220973
JRMML-001500649	216220975
JRMML-001500650	216220977
JRMML-001500651	216220979
JRMML-001500652	216220981
JRMML-001500653	216220983
JRMML-001500654	216220984
JRMML-001500655	216220986
JRMML-001500656	216220988
JRMML-001500657	216220990
JRMML-001500658	216220992
JRMML-001500659	216220994
JRMML-001500660	216220996
JRMML-001500661	216220998
JRMML-001500662	216221000
JRMML-001500663	216221002
JRMML-001500664	216221004
JRMML-001500665	216221006
JRMML-001500666	216221008
JRMML-001500667	216221009
JRMML-001500668	216221011
JRMML-001500669	216221013
JRMML-001500670	216221015
JRMML-001500671	216221017
JRMML-001500672	216221019
JRMML-001500673	216221021
JRMML-001500674	216221023
JRMML-001500675	216221025
JRMML-001500676	216221026
JRMML-001500677	216221028
JRMML-001500678	216221030
JRMML-001500679	216221032
JRMML-001500680	216221034
JRMML-001500681	216221036
JRMML-001500682	216221038
JRMML-001500683	216221040
JRMML-001500684	216221042
JRMML-001500685	216221043
JRMML-001500686	216221045
JRMML-001500687	216221047
JRMML-001500688	216221049
JRMML-001500689	216221051
JRMML-001500690	216221053
JRMML-001500691	216221054
JRMML-001500692	216221056
JRMML-001500693	216221058
JRMML-001500694	216221059
JRMML-001500695	216221061
JRMML-001500696	216221063
JRMML-001500697	216221065
JRMML-001500698	216221067
JRMML-001500699	216221069
JRMML-001500700	216221071
JRMML-001500701	216221073
JRMML-001500702	216221075
JRMML-001500703	216221077
JRMML-001500704	216221078
JRMML-001500705	216221080
JRMML-001500706	216221082
JRMML-001500707	216221084
JRMML-001500708	216221085
JRMML-001500709	216221087
JRMML-001500710	216221089
JRMML-001500711	216221091
JRMML-001500712	216221093
JRMML-001500713	216221095
JRMML-001500714	216221097
JRMML-001500715	216221099
JRMML-001500716	216221101
JRMML-001500717	216221103
JRMML-001500718	216221105
JRMML-001500719	216221107
JRMML-001500720	216221109
JRMML-001500721	216221111
JRMML-001500722	216221113
JRMML-001500723	216221115
JRMML-001500724	216221117
JRMML-001500725	216221119
JRMML-001500726	216221121
JRMML-001500727	216221123
JRMML-001500728	216221125
JRMML-001500729	216221127
JRMML-001500730	216221129
JRMML-001500731	216221131
JRMML-001500732	216221132
JRMML-001500733	216221134
JRMML-001500734	216221136
JRMML-001500735	216221138
JRMML-001500736	216221140
JRMML-001500737	216221142
JRMML-001500738	216221144
JRMML-001500739	216221146
JRMML-001500740	216221148
JRMML-001500741	216221150
JRMML-001500742	216221151
JRMML-001500743	216221153
JRMML-001500744	216221155
JRMML-001500745	216221157
JRMML-001500746	216221159
JRMML-001500747	216221161
JRMML-001500748	216221162
JRMML-001500749	216221164
JRMML-001500750	216221166
JRMML-001500751	216221168
JRMML-001500752	216221170
JRMML-001500753	216221172
JRMML-001500754	216221174
JRMML-001500755	216221176
JRMML-001500756	216221178
JRMML-001500757	216221180
JRMML-001500758	216221182
JRMML-001500759	216221184
JRMML-001500760	216221185
JRMML-001500761	216221187
JRMML-001500762	216221189
JRMML-001500763	216221191
JRMML-001500764	216221193
JRMML-001500765	216221195
JRMML-001500766	216221197
JRMML-001500767	216221199
JRMML-001500768	216221201
JRMML-001500769	216221203
JRMML-001500770	216221205
JRMML-001500771	216221206
JRMML-001500772	216221208
JRMML-001500773	216221210
JRMML-001500774	216221212
JRMML-001500775	216221214
JRMML-001500776	216221216
JRMML-001500777	216221218
JRMML-001500778	216221220
JRMML-001500779	216221222
JRMML-001500780	216221224
JRMML-001500781	216221226
JRMML-001500782	216221228
JRMML-001500783	216221230
JRMML-001500784	216221232
JRMML-001500785	216221234
JRMML-001500786	216221236
JRMML-001500787	216221238
JRMML-001500788	216221240
JRMML-001500789	216221242
JRMML-001500790	216221243
JRMML-001500791	216221245
JRMML-001500792	216221247
JRMML-001500793	216221249
JRMML-001500794	216221251
JRMML-001500795	216221253
JRMML-001500796	216221255
JRMML-001500797	216221257
JRMML-001500798	216221258
JRMML-001500799	216221260
JRMML-001500800	216221262
JRMML-001500801	216221263
JRMML-001500802	216221265
JRMML-001500803	216221267
JRMML-001500804	216221269
JRMML-001500805	216221271
JRMML-001500806	216221273
JRMML-001500807	216221275
JRMML-001500808	216221277
JRMML-001500809	216221279
JRMML-001500810	216221281
JRMML-001500811	216221283
JRMML-001500812	216221285
JRMML-001500813	216221287
JRMML-001500814	216221289
JRMML-001500815	216221291
JRMML-001500816	216221293
JRMML-001500817	216221294
JRMML-001500818	216221296
JRMML-001500819	216221298
JRMML-001500820	216221300
JRMML-001500821	216221302
JRMML-001500822	216221304
JRMML-001500823	216221306
JRMML-001500824	216221308
JRMML-001500825	216221310
JRMML-001500826	216221312
JRMML-001500827	216221314
JRMML-001500828	216221316
JRMML-001500829	216221318
JRMML-001500830	216221320
JRMML-001500831	216221322
JRMML-001500832	216221324
JRMML-001500833	216221326
JRMML-001500834	216221328
JRMML-001500835	216221330
JRMML-001500836	216221332
JRMML-001500837	216221333
JRMML-001500838	216221335
JRMML-001500839	216221337
JRMML-001500840	216221338
JRMML-001500841	216221340
JRMML-001500842	216221342
JRMML-001500843	216221344
JRMML-001500844	216221346
JRMML-001500845	216221347
JRMML-001500846	216221349
JRMML-001500847	216221351
JRMML-001500848	216221353
JRMML-001500849	216221355
JRMML-001500850	216221357
JRMML-001500851	216221359
JRMML-001500852	216221360
JRMML-001500853	216221362
JRMML-001500854	216221364
JRMML-001500855	216221366
JRMML-001500856	216221368
JRMML-001500857	216221369
JRMML-001500858	216221371
JRMML-001500859	216221373
JRMML-001500860	216221374
JRMML-001500861	216221376
JRMML-001500862	216221378
JRMML-001500863	216221380
JRMML-001500864	216221382
JRMML-001500865	216221384
JRMML-001500866	216221386
JRMML-001500867	216221388
JRMML-001500868	216221390
JRMML-001500869	216221392
JRMML-001500870	216221394
JRMML-001500871	216221396
JRMML-001500872	216221398
JRMML-001500873	216221400
JRMML-001500874	216221402
JRMML-001500875	216221404
JRMML-001500876	216221406
JRMML-001500877	216221408
JRMML-001500878	216221410
JRMML-001500879	216221412
JRMML-001500880	216221414
JRMML-001500881	216221416
JRMML-001500882	216221418
JRMML-001500883	216221420
JRMML-001500884	216221422
JRMML-001500885	216221424
JRMML-001500886	216221426
JRMML-001500887	216221428
JRMML-001500888	216221430
JRMML-001500889	216221432
JRMML-001500890	216221434
JRMML-001500891	216221436
JRMML-001500892	216221438
JRMML-001500893	216221440
JRMML-001500894	216221441
JRMML-001500895	216221443
JRMML-001500896	216221445
JRMML-001500897	216221447
JRMML-001500898	216221449
JRMML-001500899	216221451
JRMML-001500900	216221453
JRMML-001500901	216221455
JRMML-001500902	216221457
JRMML-001500903	216221458
JRMML-001500904	216221460
JRMML-001500905	216221461
JRMML-001500906	216221463
JRMML-001500907	216221465
JRMML-001500908	216221467
JRMML-001500909	216221468
JRMML-001500910	216221470
JRMML-001500911	216221472
JRMML-001500912	216221474
JRMML-001500913	216221476
JRMML-001500914	216221478
JRMML-001500915	216221480
JRMML-001500916	216221482
JRMML-001500917	216221484
JRMML-001500918	216221486
JRMML-001500919	216221488
JRMML-001500920	216221489
JRMML-001500921	216221491
JRMML-001500922	216221493
JRMML-001500923	216221495
JRMML-001500924	216221497
JRMML-001500925	216221499
JRMML-001500926	216221501
JRMML-001500927	216221502
JRMML-001500928	216221504
JRMML-001500929	216221506
JRMML-001500930	216221508
JRMML-001500931	216221510
JRMML-001500932	216221512
JRMML-001500933	216221513
JRMML-001500934	216221515
JRMML-001500935	216221517
JRMML-001500936	216221519
JRMML-001500937	216221520
JRMML-001500938	216221522
JRMML-001500939	216221524
JRMML-001500940	216221526
JRMML-001500941	216221527
JRMML-001500942	216221529
JRMML-001500943	216221531
JRMML-001500944	216221533
JRMML-001500945	216221535
JRMML-001500946	216221537
JRMML-001500947	216221538
JRMML-001500948	216221540
JRMML-001500949	216221542
JRMML-001500950	216221544
JRMML-001500951	216221545
JRMML-001500952	216221547
JRMML-001500953	216221549
JRMML-001500954	216221551
JRMML-001500955	216221552
JRMML-001500956	216221554
JRMML-001500957	216221556
JRMML-001500958	216221558
JRMML-001500959	216221560
JRMML-001500960	216221562
JRMML-001500961	216221564
JRMML-001500962	216221566
JRMML-001500963	216221568
JRMML-001500964	216221570
JRMML-001500965	216221572
JRMML-001500966	216221574
JRMML-001500967	216221576
JRMML-001500968	216221578
JRMML-001500969	216221580
JRMML-001500970	216221582
JRMML-001500971	216221583
JRMML-001500972	216221585
JRMML-001500973	216221587
JRMML-001500974	216221589
JRMML-001500975	216221591
JRMML-001500976	216221593
JRMML-001500977	216221595
JRMML-001500978	216221597
JRMML-001500979	216221599
JRMML-001500980	216221601
JRMML-001500981	216221603
JRMML-001500982	216221605
JRMML-001500983	216221607
JRMML-001500984	216221609
JRMML-001500985	216221611
JRMML-001500986	216221613
JRMML-001500987	216221615
JRMML-001500988	216221617
JRMML-001500989	216221618
JRMML-001500990	216221620
JRMML-001500991	216221622
JRMML-001500992	216221624
JRMML-001500993	216221626
JRMML-001500994	216221628
JRMML-001500995	216221629
JRMML-001500996	216221631
JRMML-001500997	216221633
JRMML-001500998	216221635
JRMML-001500999	216221637
JRMML-001501000	216221639
JRMML-001501001	216221641
JRMML-001501002	216221643
JRMML-001501003	216221645
JRMML-001501004	216221647
JRMML-001501005	216221649
JRMML-001501006	216221651
JRMML-001501007	216221653
JRMML-001501008	216221655
JRMML-001501009	216221657
JRMML-001501010	216221659
JRMML-001501011	216221661
JRMML-001501012	216221663
JRMML-001501013	216221665
JRMML-001501014	216221667
JRMML-001501015	216221669
JRMML-001501016	216221671
JRMML-001501017	216221673
JRMML-001501018	216221675
JRMML-001501019	216221677
JRMML-001501020	216221679
JRMML-001501021	216221681
JRMML-001501022	216221683
JRMML-001501023	216221685
JRMML-001501024	216221687
JRMML-001501025	216221688
JRMML-001501026	216221690
JRMML-001501027	216221692
JRMML-001501028	216221694
JRMML-001501029	216221695
JRMML-001501030	216221697
JRMML-001501031	216221699
JRMML-001501032	216221701
JRMML-001501033	216221703
JRMML-001501034	216221705
JRMML-001501035	216221707
JRMML-001501036	216221709
JRMML-001501037	216221710
JRMML-001501038	216221712
JRMML-001501039	216221714
JRMML-001501040	216221716
JRMML-001501041	216221718
JRMML-001501042	216221720
JRMML-001501043	216221722
JRMML-001501044	216221724
JRMML-001501045	216221726
JRMML-001501046	216221728
JRMML-001501047	216221730
JRMML-001501048	216221732
JRMML-001501049	216221734
JRMML-001501050	216221736
JRMML-001501051	216221738
JRMML-001501052	216221740
JRMML-001501053	216221742
JRMML-001501054	216221743
JRMML-001501055	216221745
JRMML-001501056	216221747
JRMML-001501057	216221749
JRMML-001501058	216221751
JRMML-001501059	216221753
JRMML-001501060	216221755
JRMML-001501061	216221757
JRMML-001501062	216221758
JRMML-001501063	216221761
JRMML-001501064	216221763
JRMML-001501065	216221765
JRMML-001501066	216221766
JRMML-001501067	216221768
JRMML-001501068	216221770
JRMML-001501069	216221772
JRMML-001501070	216221773
JRMML-001501071	216221775
JRMML-001501072	216221777
JRMML-001501073	216221779
JRMML-001501074	216221781
JRMML-001501075	216221783
JRMML-001501076	216221785
JRMML-001501077	216221786
JRMML-001501078	216221788
JRMML-001501079	216221790
JRMML-001501080	216221792
JRMML-001501081	216221794
JRMML-001501082	216221796
JRMML-001501083	216221798
JRMML-001501084	216221800
JRMML-001501085	216221802
JRMML-001501086	216221804
JRMML-001501087	216221806
JRMML-001501088	216221808
JRMML-001501089	216221810
JRMML-001501090	216221812
JRMML-001501091	216221814
JRMML-001501092	216221816
JRMML-001501093	216221818
JRMML-001501094	216221820
JRMML-001501095	216221821
JRMML-001501096	216221823
JRMML-001501097	216221825
JRMML-001501098	216221827
JRMML-001501099	216221829
JRMML-001501100	216221831
JRMML-001501101	216221833
JRMML-001501102	216221834
JRMML-001501103	216221836
JRMML-001501104	216221838
JRMML-001501105	216221840
JRMML-001501106	216221842
JRMML-001501107	216221844
JRMML-001501108	216221846
JRMML-001501109	216221848
JRMML-001501110	216221850
JRMML-001501111	216221851
JRMML-001501112	216221853
JRMML-001501113	216221855
JRMML-001501114	216221857
JRMML-001501115	216221859
JRMML-001501116	216221861
JRMML-001501117	216221863
JRMML-001501118	216221865
JRMML-001501119	216221866
JRMML-001501120	216221868
JRMML-001501121	216221870
JRMML-001501122	216221872
JRMML-001501123	216221874
JRMML-001501124	216221876
JRMML-001501125	216221878
JRMML-001501126	216221880
JRMML-001501127	216221882
JRMML-001501128	216221884
JRMML-001501129	216221886
JRMML-001501130	216221887
JRMML-001501131	216221889
JRMML-001501132	216221891
JRMML-001501133	216221892
JRMML-001501134	216221894
JRMML-001501135	216221896
JRMML-001501136	216221898
JRMML-001501137	216221900
JRMML-001501138	216221902
JRMML-001501139	216221904
JRMML-001501140	216221906
JRMML-001501141	216221907
JRMML-001501142	216221909
JRMML-001501143	216221911
JRMML-001501144	216221913
JRMML-001501145	216221915
JRMML-001501146	216221917
JRMML-001501147	216221919
JRMML-001501148	216221921
JRMML-001501149	216221923
JRMML-001501150	216221925
JRMML-001501151	216221927
JRMML-001501152	216221929
JRMML-001501153	216221931
JRMML-001501154	216221933
JRMML-001501155	216221935
JRMML-001501156	216221937
JRMML-001501157	216221939
JRMML-001501158	216221941
JRMML-001501159	216221943
JRMML-001501160	216221945
JRMML-001501161	216221947
JRMML-001501162	216221949
JRMML-001501163	216221950
JRMML-001501164	216221952
JRMML-001501165	216221954
JRMML-001501166	216221956
JRMML-001501167	216221958
JRMML-001501168	216221960
JRMML-001501169	216221962
JRMML-001501170	216221964
JRMML-001501171	216221966
JRMML-001501172	216221968
JRMML-001501173	216221970
JRMML-001501174	216221972
JRMML-001501175	216221974
JRMML-001501176	216221976
JRMML-001501177	216221978
JRMML-001501178	216221980
JRMML-001501179	216221982
JRMML-001501180	216221984
JRMML-001501181	216221986
JRMML-001501182	216221988
JRMML-001501183	216221990
JRMML-001501184	216221992
JRMML-001501185	216221994
JRMML-001501186	216221996
JRMML-001501187	216221998
JRMML-001501188	216222000
JRMML-001501189	216222001
JRMML-001501190	216222003
JRMML-001501191	216222005
JRMML-001501192	216222007
JRMML-001501193	216222009
JRMML-001501194	216222011
JRMML-001501195	216222013
JRMML-001501196	216222015
JRMML-001501197	216222017
JRMML-001501198	216222019
JRMML-001501199	216222021
JRMML-001501200	216222023
JRMML-001501201	216222024
JRMML-001501202	216222026
JRMML-001501203	216222028
JRMML-001501204	216222030
JRMML-001501205	216222032
JRMML-001501206	216222034
JRMML-001501207	216222036
JRMML-001501208	216222038
JRMML-001501209	216222040
JRMML-001501210	216222042
JRMML-001501211	216222044
JRMML-001501212	216222046
JRMML-001501213	216222048
JRMML-001501214	216222050
JRMML-001501215	216222052
JRMML-001501216	216222054
JRMML-001501217	216222056
JRMML-001501218	216222058
JRMML-001501219	216222060
JRMML-001501220	216222062
JRMML-001501221	216222064
JRMML-001501222	216222065
JRMML-001501223	216222067
JRMML-001501224	216222069
JRMML-001501225	216222071
JRMML-001501226	216222073
JRMML-001501227	216222075
JRMML-001501228	216222077
JRMML-001501229	216222079
JRMML-001501230	216222080
JRMML-001501231	216222082
JRMML-001501232	216222085
JRMML-001501233	216222087
JRMML-001501234	216222089
JRMML-001501235	216222091
JRMML-001501236	216222092
JRMML-001501237	216222094
JRMML-001501238	216222096
JRMML-001501239	216222098
JRMML-001501240	216222100
JRMML-001501241	216222102
JRMML-001501242	216222104
JRMML-001501243	216222106
JRMML-001501244	216222108
JRMML-001501245	216222110
JRMML-001501246	216222112
JRMML-001501247	216222113
JRMML-001501248	216222115
JRMML-001501249	216222117
JRMML-001501250	216222119
JRMML-001501251	216222121
JRMML-001501252	216222123
JRMML-001501253	216222125
JRMML-001501254	216222127
JRMML-001501255	216222129
JRMML-001501256	216222131
JRMML-001501257	216222133
JRMML-001501258	216222135
JRMML-001501259	216222137
JRMML-001501260	216222139
JRMML-001501261	216222141
JRMML-001501262	216222143
JRMML-001501263	216222145
JRMML-001501264	216222147
JRMML-001501265	216222149
JRMML-001501266	216222151
JRMML-001501267	216222153
JRMML-001501268	216222155
JRMML-001501269	216222157
JRMML-001501270	216222159
JRMML-001501271	216222161
JRMML-001501272	216222163
JRMML-001501273	216222165
JRMML-001501274	216222167
JRMML-001501275	216222169
JRMML-001501276	216222171
JRMML-001501277	216222173
JRMML-001501278	216222174
JRMML-001501279	216222176
JRMML-001501280	216222178
JRMML-001501281	216222180
JRMML-001501282	216222182
JRMML-001501283	216222184
JRMML-001501284	216222186
JRMML-001501285	216222188
JRMML-001501286	216222190
JRMML-001501287	216222192
JRMML-001501288	216222194
JRMML-001501289	216222196
JRMML-001501290	216222198
JRMML-001501291	216222200
JRMML-001501292	216222202
JRMML-001501293	216222204
JRMML-001501294	216222206
JRMML-001501295	216222208
JRMML-001501296	216222210
JRMML-001501297	216222212
JRMML-001501298	216222214
JRMML-001501299	216222216
JRMML-001501300	216222218
JRMML-001501301	216222220
JRMML-001501302	216222222
JRMML-001501303	216222224
JRMML-001501304	216222226
JRMML-001501305	216222228
JRMML-001501306	216222230
JRMML-001501307	216222232
JRMML-001501308	216222234
JRMML-001501309	216222236
JRMML-001501310	216222238
JRMML-001501311	216222240
JRMML-001501312	216222242
JRMML-001501313	216222244
JRMML-001501314	216222245
JRMML-001501315	216222247
JRMML-001501316	216222249
JRMML-001501317	216222251
JRMML-001501318	216222253
JRMML-001501319	216222255
JRMML-001501320	216222257
JRMML-001501321	216222259
JRMML-001501322	216222261
JRMML-001501323	216222263
JRMML-001501324	216222265
JRMML-001501325	216222266
JRMML-001501326	216222268
JRMML-001501327	216222270
JRMML-001501328	216222272
JRMML-001501329	216222274
JRMML-001501330	216222276
JRMML-001501331	216222278
JRMML-001501332	216222280
JRMML-001501333	216222282
JRMML-001501334	216222284
JRMML-001501335	216222286
JRMML-001501336	216222288
JRMML-001501337	216222290
JRMML-001501338	216222291
JRMML-001501339	216222293
JRMML-001501340	216222295
JRMML-001501341	216222297
JRMML-001501342	216222299
JRMML-001501343	216222301
JRMML-001501344	216222303
JRMML-001501345	216222305
JRMML-001501346	216222307
JRMML-001501347	216222309
JRMML-001501348	216222311
JRMML-001501349	216222313
JRMML-001501350	216222315
JRMML-001501351	216222317
JRMML-001501352	216222319
JRMML-001501353	216222321
JRMML-001501354	216222323
JRMML-001501355	216222325
JRMML-001501356	216222327
JRMML-001501357	216222329
JRMML-001501358	216222331
JRMML-001501359	216222333
JRMML-001501360	216222334
JRMML-001501361	216222336
JRMML-001501362	216222338
JRMML-001501363	216222340
JRMML-001501364	216222342
JRMML-001501365	216222344
JRMML-001501366	216222346
JRMML-001501367	216222348
JRMML-001501368	216222350
JRMML-001501369	216222352
JRMML-001501370	216222354
JRMML-001501371	216222356
JRMML-001501372	216222358
JRMML-001501373	216222360
JRMML-001501374	216222362
JRMML-001501375	216222364
JRMML-001501376	216222366
JRMML-001501377	216222368
JRMML-001501378	216222370
JRMML-001501379	216222372
JRMML-001501380	216222374
JRMML-001501381	216222376
JRMML-001501382	216222378
JRMML-001501383	216222380
JRMML-001501384	216222382
JRMML-001501385	216222384
JRMML-001501386	216222386
JRMML-001501387	216222388
JRMML-001501388	216222390
JRMML-001501389	216222392
JRMML-001501390	216222394
JRMML-001501391	216222396
JRMML-001501392	216222398
JRMML-001501393	216222399
JRMML-001501394	216222401
JRMML-001501395	216222403
JRMML-001501396	216222405
JRMML-001501397	216222407
JRMML-001501398	216222409
JRMML-001501399	216222410
JRMML-001501400	216222412
JRMML-001501401	216222414
JRMML-001501402	216222417
JRMML-001501403	216222419
JRMML-001501404	216222421
JRMML-001501405	216222423
JRMML-001501406	216222425
JRMML-001501407	216222427
JRMML-001501408	216222429
JRMML-001501409	216222431
JRMML-001501410	216222433
JRMML-001501411	216222435
JRMML-001501412	216222437
JRMML-001501413	216222439
JRMML-001501414	216222441
JRMML-001501415	216222443
JRMML-001501416	216222445
JRMML-001501417	216222447
JRMML-001501418	216222448
JRMML-001501419	216222450
JRMML-001501420	216222452
JRMML-001501421	216222454
JRMML-001501422	216222456
JRMML-001501423	216222458
JRMML-001501424	216222460
JRMML-001501425	216222461
JRMML-001501426	216222463
JRMML-001501427	216222465
JRMML-001501428	216222467
JRMML-001501429	216222469
JRMML-001501430	216222471
JRMML-001501431	216222473
JRMML-001501432	216222475
JRMML-001501433	216222477
JRMML-001501434	216222479
JRMML-001501435	216222481
JRMML-001501436	216222483
JRMML-001501437	216222485
JRMML-001501438	216222487
JRMML-001501439	216222489
JRMML-001501440	216222491
JRMML-001501441	216222493
JRMML-001501442	216222495
JRMML-001501443	216222497
JRMML-001501444	216222499
JRMML-001501445	216222501
JRMML-001501446	216222503
JRMML-001501447	216222505
JRMML-001501448	216222507
JRMML-001501449	216222509
JRMML-001501450	216222511
JRMML-001501451	216222513
JRMML-001501452	216222515
JRMML-001501453	216222516
JRMML-001501454	216222518
JRMML-001501455	216222520
JRMML-001501456	216222522
JRMML-001501457	216222524
JRMML-001501458	216222526
JRMML-001501459	216222528
JRMML-001501460	216222530
JRMML-001501461	216222532
JRMML-001501462	216222534
JRMML-001501463	216222536
JRMML-001501464	216222538
JRMML-001501465	216222540
JRMML-001501466	216222542
JRMML-001501467	216222544
JRMML-001501468	216222546
JRMML-001501469	216222548
JRMML-001501470	216222550
JRMML-001501471	216222552
JRMML-001501472	216222554
JRMML-001501473	216222556
JRMML-001501474	216222558
JRMML-001501475	216222560
JRMML-001501476	216222561
JRMML-001501477	216222563
JRMML-001501478	216222565
JRMML-001501479	216222567
JRMML-001501480	216222569
JRMML-001501481	216222571
JRMML-001501482	216222573
JRMML-001501483	216222575
JRMML-001501484	216222577
JRMML-001501485	216222579
JRMML-001501486	216222581
JRMML-001501487	216222583
JRMML-001501488	216222585
JRMML-001501489	216222587
JRMML-001501490	216222589
JRMML-001501491	216222591
JRMML-001501492	216222593
JRMML-001501493	216222595
JRMML-001501494	216222597
JRMML-001501495	216222599
JRMML-001501496	216222601
JRMML-001501497	216222603
JRMML-001501498	216222605
JRMML-001501499	216222607
JRMML-001501500	216222609
JRMML-001501501	216222611
JRMML-001501502	216222613
JRMML-001501503	216222615
JRMML-001501504	216222617
JRMML-001501505	216222619
JRMML-001501506	216222621
JRMML-001501507	216222623
JRMML-001501508	216222625
JRMML-001501509	216222627
JRMML-001501510	216222629
JRMML-001501511	216222630
JRMML-001501512	216222632
JRMML-001501513	216222634
JRMML-001501514	216222636
JRMML-001501515	216222638
JRMML-001501516	216222640
JRMML-001501517	216222641
JRMML-001501518	216222643
JRMML-001501519	216222645
JRMML-001501520	216222647
JRMML-001501521	216222649
JRMML-001501522	216222651
JRMML-001501523	216222653
JRMML-001501524	216222655
JRMML-001501525	216222657
JRMML-001501526	216222659
JRMML-001501527	216222661
JRMML-001501528	216222663
JRMML-001501529	216222665
JRMML-001501530	216222667
JRMML-001501531	216222669
JRMML-001501532	216222671
JRMML-001501533	216222673
JRMML-001501534	216222674
JRMML-001501535	216222676
JRMML-001501536	216222678
JRMML-001501537	216222680
JRMML-001501538	216222682
JRMML-001501539	216222684
JRMML-001501540	216222685
JRMML-001501541	216222687
JRMML-001501542	216222689
JRMML-001501543	216222691
JRMML-001501544	216222693
JRMML-001501545	216222695
JRMML-001501546	216222697
JRMML-001501547	216222699
JRMML-001501548	216222701
JRMML-001501549	216222703
JRMML-001501550	216222705
JRMML-001501551	216222706
JRMML-001501552	216222708
JRMML-001501553	216222710
JRMML-001501554	216222712
JRMML-001501555	216222714
JRMML-001501556	216222716
JRMML-001501557	216222718
JRMML-001501558	216222720
JRMML-001501559	216222722
JRMML-001501560	216222724
JRMML-001501561	216222726
JRMML-001501562	216222728
JRMML-001501563	216222730
JRMML-001501564	216222732
JRMML-001501565	216222734
JRMML-001501566	216222736
JRMML-001501567	216222738
JRMML-001501568	216222740
JRMML-001501569	216222742
JRMML-001501570	216222744
JRMML-001501571	216222746
JRMML-001501572	216222748
JRMML-001501573	216222750
JRMML-001501574	216222752
JRMML-001501575	216222754
JRMML-001501576	216222756
JRMML-001501577	216222758
JRMML-001501578	216222760
JRMML-001501579	216222762
JRMML-001501580	216222764
JRMML-001501581	216222766
JRMML-001501582	216222768
JRMML-001501583	216222770
JRMML-001501584	216222772
JRMML-001501585	216222774
JRMML-001501586	216222776
JRMML-001501587	216222778
JRMML-001501588	216222780
JRMML-001501589	216222782
JRMML-001501590	216222784
JRMML-001501591	216222786
JRMML-001501592	216222787
JRMML-001501593	216222789
JRMML-001501594	216222791
JRMML-001501595	216222793
JRMML-001501596	216222795
JRMML-001501597	216222797
JRMML-001501598	216222799
JRMML-001501599	216222801
JRMML-001501600	216222803
JRMML-001501601	216222805
JRMML-001501602	216222807
JRMML-001501603	216222809
JRMML-001501604	216222811
JRMML-001501605	216222813
JRMML-001501606	216222815
JRMML-001501607	216222816
JRMML-001501608	216222818
JRMML-001501609	216222820
JRMML-001501610	216222822
JRMML-001501611	216222823
JRMML-001501612	216222825
JRMML-001501613	216222827
JRMML-001501614	216222829
JRMML-001501615	216222831
JRMML-001501616	216222833
JRMML-001501617	216222835
JRMML-001501618	216222837
JRMML-001501619	216222839
JRMML-001501620	216222841
JRMML-001501621	216222843
JRMML-001501622	216222844
JRMML-001501623	216222846
JRMML-001501624	216222848
JRMML-001501625	216222850
JRMML-001501626	216222852
JRMML-001501627	216222854
JRMML-001501628	216222856
JRMML-001501629	216222858
JRMML-001501630	216222860
JRMML-001501631	216222862
JRMML-001501632	216222864
JRMML-001501633	216222866
JRMML-001501634	216222868
JRMML-001501635	216222870
JRMML-001501636	216222872
JRMML-001501637	216222874
JRMML-001501638	216222876
JRMML-001501639	216222878
JRMML-001501640	216222880
JRMML-001501641	216222882
JRMML-001501642	216222884
JRMML-001501643	216222886
JRMML-001501644	216222888
JRMML-001501645	216222890
JRMML-001501646	216222892
JRMML-001501647	216222894
JRMML-001501648	216222896
JRMML-001501649	216222898
JRMML-001501650	216222900
JRMML-001501651	216222902
JRMML-001501652	216222904
JRMML-001501653	216222906
JRMML-001501654	216222908
JRMML-001501655	216222910
JRMML-001501656	216222912
JRMML-001501657	216222914
JRMML-001501658	216222917
JRMML-001501659	216222919
JRMML-001501660	216222921
JRMML-001501661	216222923
JRMML-001501662	216222925
JRMML-001501663	216222927
JRMML-001501664	216222929
JRMML-001501665	216222931
JRMML-001501666	216222933
JRMML-001501667	216222935
JRMML-001501668	216222937
JRMML-001501669	216222939
JRMML-001501670	216222941
JRMML-001501671	216222943
JRMML-001501672	216222945
JRMML-001501673	216222947
JRMML-001501674	216222949
JRMML-001501675	216222951
JRMML-001501676	216222953
JRMML-001501677	216222955
JRMML-001501678	216222957
JRMML-001501679	216222959
JRMML-001501680	216222961
JRMML-001501681	216222963
JRMML-001501682	216222965
JRMML-001501683	216222967
JRMML-001501684	216222969
JRMML-001501685	216222971
JRMML-001501686	216222973
JRMML-001501687	216222974
JRMML-001501688	216222976
JRMML-001501689	216222978
JRMML-001501690	216222980
JRMML-001501691	216222982
JRMML-001501692	216222984
JRMML-001501693	216222986
JRMML-001501694	216222988
JRMML-001501695	216222990
JRMML-001501696	216222992
JRMML-001501697	216222994
JRMML-001501698	216222996
JRMML-001501699	216222998
JRMML-001501700	216223000
JRMML-001501701	216223002
JRMML-001501702	216223004
JRMML-001501703	216223006
JRMML-001501704	216223008
JRMML-001501705	216223010
JRMML-001501706	216223012
JRMML-001501707	216223014
JRMML-001501708	216223016
JRMML-001501709	216223018
JRMML-001501710	216223020
JRMML-001501711	216223022
JRMML-001501712	216223023
JRMML-001501713	216223025
JRMML-001501714	216223027
JRMML-001501715	216223028
JRMML-001501716	216223030
JRMML-001501717	216223032
JRMML-001501718	216223034
JRMML-001501719	216223036
JRMML-001501720	216223038
JRMML-001501721	216223039
JRMML-001501722	216223041
JRMML-001501723	216223043
JRMML-001501724	216223044
JRMML-001501725	216223046
JRMML-001501726	216223048
JRMML-001501727	216223050
JRMML-001501728	216223051
JRMML-001501729	216223053
JRMML-001501730	216223055
JRMML-001501731	216223057
JRMML-001501732	216223059
JRMML-001501733	216223061
JRMML-001501734	216223063
JRMML-001501735	216223065
JRMML-001501736	216223066
JRMML-001501737	216223068
JRMML-001501738	216223070
JRMML-001501739	216223072
JRMML-001501740	216223074
JRMML-001501741	216223076
JRMML-001501742	216223078
JRMML-001501743	216223080
JRMML-001501744	216223082
JRMML-001501745	216223084
JRMML-001501746	216223086
JRMML-001501747	216223088
JRMML-001501748	216223090
JRMML-001501749	216223092
JRMML-001501750	216223094
JRMML-001501751	216223095
JRMML-001501752	216223097
JRMML-001501753	216223099
JRMML-001501754	216223101
JRMML-001501755	216223103
JRMML-001501756	216223105
JRMML-001501757	216223107
JRMML-001501758	216223109
JRMML-001501759	216223110
JRMML-001501760	216223112
JRMML-001501761	216223114
JRMML-001501762	216223116
JRMML-001501763	216223118
JRMML-001501764	216223120
JRMML-001501765	216223122
JRMML-001501766	216223124
JRMML-001501767	216223126
JRMML-001501768	216223128
JRMML-001501769	216223130
JRMML-001501770	216223132
JRMML-001501771	216223134
JRMML-001501772	216223136
JRMML-001501773	216223138
JRMML-001501774	216223139
JRMML-001501775	216223141
JRMML-001501776	216223143
JRMML-001501777	216223145
JRMML-001501778	216223147
JRMML-001501779	216223149
JRMML-001501780	216223151
JRMML-001501781	216223153
JRMML-001501782	216223155
JRMML-001501783	216223157
JRMML-001501784	216223159
JRMML-001501785	216223161
JRMML-001501786	216223163
JRMML-001501787	216223165
JRMML-001501788	216223167
JRMML-001501789	216223169
JRMML-001501790	216223171
JRMML-001501791	216223173
JRMML-001501792	216223175
JRMML-001501793	216223177
JRMML-001501794	216223179
JRMML-001501795	216223181
JRMML-001501796	216223183
JRMML-001501797	216223185
JRMML-001501798	216223187
JRMML-001501799	216223189
JRMML-001501800	216223191
JRMML-001501801	216223193
JRMML-001501802	216223195
JRMML-001501803	216223197
JRMML-001501804	216223199
JRMML-001501805	216223201
JRMML-001501806	216223203
JRMML-001501807	216223205
JRMML-001501808	216223207
JRMML-001501809	216223209
JRMML-001501810	216223211
JRMML-001501811	216223213
JRMML-001501812	216223215
JRMML-001501813	216223217
JRMML-001501814	216223219
JRMML-001501815	216223220
JRMML-001501816	216223222
JRMML-001501817	216223224
JRMML-001501818	216223226
JRMML-001501819	216223228
JRMML-001501820	216223229
JRMML-001501821	216223231
JRMML-001501822	216223233
JRMML-001501823	216223234
JRMML-001501824	216223236
JRMML-001501825	216223238
JRMML-001501826	216223239
JRMML-001501827	216223241
JRMML-001501828	216223243
JRMML-001501829	216223245
JRMML-001501830	216223247
JRMML-001501831	216223249
JRMML-001501832	216223251
JRMML-001501833	216223253
JRMML-001501834	216223255
JRMML-001501835	216223257
JRMML-001501836	216223258
JRMML-001501837	216223260
JRMML-001501838	216223262
JRMML-001501839	216223264
JRMML-001501840	216223266
JRMML-001501841	216223268
JRMML-001501842	216223270
JRMML-001501843	216223272
JRMML-001501844	216223274
JRMML-001501845	216223276
JRMML-001501846	216223278
JRMML-001501847	216223280
JRMML-001501848	216223282
JRMML-001501849	216223284
JRMML-001501850	216223286
JRMML-001501851	216223288
JRMML-001501852	216223290
JRMML-001501853	216223292
JRMML-001501854	216223293
JRMML-001501855	216223295
JRMML-001501856	216223297
JRMML-001501857	216223299
JRMML-001501858	216223301
JRMML-001501859	216223303
JRMML-001501860	216223305
JRMML-001501861	216223307
JRMML-001501862	216223309
JRMML-001501863	216223311
JRMML-001501864	216223313
JRMML-001501865	216223315
JRMML-001501866	216223317
JRMML-001501867	216223319
JRMML-001501868	216223321
JRMML-001501869	216223322
JRMML-001501870	216223324
JRMML-001501871	216223326
JRMML-001501872	216223328
JRMML-001501873	216223330
JRMML-001501874	216223332
JRMML-001501875	216223334
JRMML-001501876	216223336
JRMML-001501877	216223338
JRMML-001501878	216223340
JRMML-001501879	216223342
JRMML-001501880	216223344
JRMML-001501881	216223346
JRMML-001501882	216223348
JRMML-001501883	216223350
JRMML-001501884	216223352
JRMML-001501885	216223354
JRMML-001501886	216223356
JRMML-001501887	216223358
JRMML-001501888	216223360
JRMML-001501889	216223362
JRMML-001501890	216223364
JRMML-001501891	216223366
JRMML-001501892	216223368
JRMML-001501893	216223370
JRMML-001501894	216223372
JRMML-001501895	216223374
JRMML-001501896	216223376
JRMML-001501897	216223378
JRMML-001501898	216223379
JRMML-001501899	216223381
JRMML-001501900	216223383
JRMML-001501901	216223385
JRMML-001501902	216223386
JRMML-001501903	216223388
JRMML-001501904	216223390
JRMML-001501905	216223392
JRMML-001501906	216223394
JRMML-001501907	216223396
JRMML-001501908	216223397
JRMML-001501909	216223399
JRMML-001501910	216223401
JRMML-001501911	216223402
JRMML-001501912	216223404
JRMML-001501913	216223406
JRMML-001501914	216223408
JRMML-001501915	216223409
JRMML-001501916	216223411
JRMML-001501917	216223413
JRMML-001501918	216223415
JRMML-001501919	216223417
JRMML-001501920	216223419
JRMML-001501921	216223421
JRMML-001501922	216223423
JRMML-001501923	216223424
JRMML-001501924	216223426
JRMML-001501925	216223428
JRMML-001501926	216223430
JRMML-001501927	216223432
JRMML-001501928	216223434
JRMML-001501929	216223436
JRMML-001501930	216223438
JRMML-001501931	216223440
JRMML-001501932	216223442
JRMML-001501933	216223443
JRMML-001501934	216223445
JRMML-001501935	216223447
JRMML-001501936	216223449
JRMML-001501937	216223451
JRMML-001501938	216223453
JRMML-001501939	216223455
JRMML-001501940	216223457
JRMML-001501941	216223459
JRMML-001501942	216223461
JRMML-001501943	216223463
JRMML-001501944	216223465
JRMML-001501945	216223467
JRMML-001501946	216223469
JRMML-001501947	216223471
JRMML-001501948	216223473
JRMML-001501949	216223475
JRMML-001501950	216223477
JRMML-001501951	216223479
JRMML-001501952	216223481
JRMML-001501953	216223483
JRMML-001501954	216223485
JRMML-001501955	216223487
JRMML-001501956	216223489
JRMML-001501957	216223491
JRMML-001501958	216223493
JRMML-001501959	216223495
JRMML-001501960	216223497
JRMML-001501961	216223499
JRMML-001501962	216223501
JRMML-001501963	216223503
JRMML-001501964	216223505
JRMML-001501965	216223506
JRMML-001501966	216223508
JRMML-001501967	216223510
JRMML-001501968	216223512
JRMML-001501969	216223514
JRMML-001501970	216223516
JRMML-001501971	216223518
JRMML-001501972	216223520
JRMML-001501973	216223522
JRMML-001501974	216223524
JRMML-001501975	216223526
JRMML-001501976	216223528
JRMML-001501977	216223530
JRMML-001501978	216223532
JRMML-001501979	216223534
JRMML-001501980	216223535
JRMML-001501981	216223537
JRMML-001501982	216223539
JRMML-001501983	216223540
JRMML-001501984	216223542
JRMML-001501985	216223544
JRMML-001501986	216223546
JRMML-001501987	216223548
JRMML-001501988	216223550
JRMML-001501989	216223552
JRMML-001501990	216223554
JRMML-001501991	216223556
JRMML-001501992	216223558
JRMML-001501993	216223560
JRMML-001501994	216223562
JRMML-001501995	216223564
JRMML-001501996	216223566
JRMML-001501997	216223568
JRMML-001501998	216223570
JRMML-001501999	216223572
JRMML-001502000	216223574
JRMML-001502001	216223576
JRMML-001502002	216223578
JRMML-001502003	216223580
JRMML-001502004	216223582
JRMML-001502005	216223584
JRMML-001502006	216223586
JRMML-001502007	216223588
JRMML-001502008	216223590
JRMML-001502009	216223592
JRMML-001502010	216223594
JRMML-001502011	216223596
JRMML-001502012	216223598
JRMML-001502013	216223600
JRMML-001502014	216223602
JRMML-001502015	216223603
JRMML-001502016	216223605
JRMML-001502017	216223607
JRMML-001502018	216223609
JRMML-001502019	216223611
JRMML-001502020	216223612
JRMML-001502021	216223614
JRMML-001502022	216223616
JRMML-001502023	216223618
JRMML-001502024	216223620
JRMML-001502025	216223622
JRMML-001502026	216223624
JRMML-001502027	216223626
JRMML-001502028	216223628
JRMML-001502029	216223630
JRMML-001502030	216223632
JRMML-001502031	216223634
JRMML-001502032	216223636
JRMML-001502033	216223638
JRMML-001502034	216223640
JRMML-001502035	216223642
JRMML-001502036	216223644
JRMML-001502037	216223646
JRMML-001502038	216223648
JRMML-001502039	216223650
JRMML-001502040	216223652
JRMML-001502041	216223654
JRMML-001502042	216223656
JRMML-001502043	216223658
JRMML-001502044	216223660
[truncated: 498,000 more rows]
