# Supplementary material for: Characterization of single-nucleotide variation in Indian-origin rhesus macaques (Macaca mulatta)
Source: BMC Genomics. 2011 Jun 13;12:311. doi: 10.1186/1471-2164-12-311 (PMC3141668; doi:10.1186/1471-2164-12-311)
Supplement: Additional file 9 — Table S2, Additional file 9. Part 5 of dbSNP ss numbers for validated rhesus macaque SNPs. The fifth part of six of a table listing of all of the ss numbers from submission of the validated rhesus macaque SNPs to dbSNP. The ss numbers are not contiguous throughout the full set of 3,038,166 SNPs. [file 1471-2164-12-311-S9.TXT]

JRMML-002000045	217214412
JRMML-002000046	217214414
JRMML-002000047	217214416
JRMML-002000048	217214418
JRMML-002000049	217214420
JRMML-002000050	217214422
JRMML-002000051	217214425
JRMML-002000052	217214426
JRMML-002000053	217214428
JRMML-002000054	217214430
JRMML-002000055	217214432
JRMML-002000056	217214434
JRMML-002000057	217214436
JRMML-002000058	217214438
JRMML-002000059	217214440
JRMML-002000060	217214442
JRMML-002000061	217214444
JRMML-002000062	217214446
JRMML-002000063	217214448
JRMML-002000064	217214450
JRMML-002000065	217214452
JRMML-002000066	217214454
JRMML-002000067	217214456
JRMML-002000068	217214458
JRMML-002000069	217214460
JRMML-002000070	217214462
JRMML-002000071	217214464
JRMML-002000072	217214466
JRMML-002000073	217214468
JRMML-002000074	217214470
JRMML-002000075	217214472
JRMML-002000076	217214474
JRMML-002000077	217214476
JRMML-002000078	217214478
JRMML-002000079	217214480
JRMML-002000080	217214482
JRMML-002000081	217214484
JRMML-002000082	217214486
JRMML-002000083	217214488
JRMML-002000084	217214490
JRMML-002000085	217214492
JRMML-002000086	217214494
JRMML-002000087	217214496
JRMML-002000088	217214498
JRMML-002000089	217214500
JRMML-002000090	217214502
JRMML-002000091	217214504
JRMML-002000092	217214506
JRMML-002000093	217214508
JRMML-002000094	217214510
JRMML-002000095	217214512
JRMML-002000096	217214514
JRMML-002000097	217214516
JRMML-002000098	217214518
JRMML-002000099	217214520
JRMML-002000100	217214522
JRMML-002000101	217214524
JRMML-002000102	217214526
JRMML-002000103	217214528
JRMML-002000104	217214530
JRMML-002000105	217214532
JRMML-002000106	217214534
JRMML-002000107	217214536
JRMML-002000108	217214538
JRMML-002000109	217214540
JRMML-002000110	217214542
JRMML-002000111	217214544
JRMML-002000112	217214546
JRMML-002000113	217214548
JRMML-002000114	217214550
JRMML-002000115	217214552
JRMML-002000116	217214554
JRMML-002000117	217214556
JRMML-002000118	217214558
JRMML-002000119	217214560
JRMML-002000120	217214562
JRMML-002000121	217214564
JRMML-002000122	217214566
JRMML-002000123	217214568
JRMML-002000124	217214570
JRMML-002000125	217214572
JRMML-002000126	217214574
JRMML-002000127	217214576
JRMML-002000128	217214578
JRMML-002000129	217214580
JRMML-002000130	217214582
JRMML-002000131	217214584
JRMML-002000132	217214586
JRMML-002000133	217214588
JRMML-002000134	217214590
JRMML-002000135	217214592
JRMML-002000136	217214594
JRMML-002000137	217214596
JRMML-002000138	217214598
JRMML-002000139	217214600
JRMML-002000140	217214602
JRMML-002000141	217214604
JRMML-002000142	217214606
JRMML-002000143	217214608
JRMML-002000144	217214610
JRMML-002000145	217214612
JRMML-002000146	217214614
JRMML-002000147	217214616
JRMML-002000148	217214618
JRMML-002000149	217214620
JRMML-002000150	217214622
JRMML-002000151	217214624
JRMML-002000152	217214626
JRMML-002000153	217214628
JRMML-002000154	217214630
JRMML-002000155	217214632
JRMML-002000156	217214634
JRMML-002000157	217214636
JRMML-002000158	217214638
JRMML-002000159	217214640
JRMML-002000160	217214642
JRMML-002000161	217214644
JRMML-002000162	217214646
JRMML-002000163	217214648
JRMML-002000164	217214650
JRMML-002000165	217214652
JRMML-002000166	217214654
JRMML-002000167	217214656
JRMML-002000168	217214658
JRMML-002000169	217214660
JRMML-002000170	217214662
JRMML-002000171	217214664
JRMML-002000172	217214666
JRMML-002000173	217214668
JRMML-002000174	217214670
JRMML-002000175	217214672
JRMML-002000176	217214674
JRMML-002000177	217214676
JRMML-002000178	217214678
JRMML-002000179	217214680
JRMML-002000180	217214682
JRMML-002000181	217214684
JRMML-002000182	217214686
JRMML-002000183	217214688
JRMML-002000184	217214690
JRMML-002000185	217214692
JRMML-002000186	217214694
JRMML-002000187	217214696
JRMML-002000188	217214698
JRMML-002000189	217214700
JRMML-002000190	217214702
JRMML-002000191	217214704
JRMML-002000192	217214706
JRMML-002000193	217214708
JRMML-002000194	217214710
JRMML-002000195	217214712
JRMML-002000196	217214714
JRMML-002000197	217214716
JRMML-002000198	217214718
JRMML-002000199	217214720
JRMML-002000200	217214722
JRMML-002000201	217214724
JRMML-002000202	217214726
JRMML-002000203	217214728
JRMML-002000204	217214730
JRMML-002000205	217214732
JRMML-002000206	217214734
JRMML-002000207	217214736
JRMML-002000208	217214738
JRMML-002000209	217214740
JRMML-002000210	217214742
JRMML-002000211	217214744
JRMML-002000212	217214746
JRMML-002000213	217214748
JRMML-002000214	217214750
JRMML-002000215	217214752
JRMML-002000216	217214754
JRMML-002000217	217214756
JRMML-002000218	217214758
JRMML-002000219	217214760
JRMML-002000220	217214762
JRMML-002000221	217214764
JRMML-002000222	217214766
JRMML-002000223	217214768
JRMML-002000224	217214770
JRMML-002000225	217214772
JRMML-002000226	217214774
JRMML-002000227	217214776
JRMML-002000228	217214778
JRMML-002000229	217214780
JRMML-002000230	217214782
JRMML-002000231	217214784
JRMML-002000232	217214786
JRMML-002000233	217214788
JRMML-002000234	217214790
JRMML-002000235	217214792
JRMML-002000236	217214794
JRMML-002000237	217214796
JRMML-002000238	217214798
JRMML-002000239	217214800
JRMML-002000240	217214802
JRMML-002000241	217214804
JRMML-002000242	217214806
JRMML-002000243	217214808
JRMML-002000244	217214810
JRMML-002000245	217214812
JRMML-002000246	217214814
JRMML-002000247	217214816
JRMML-002000248	217214818
JRMML-002000249	217214820
JRMML-002000250	217214822
JRMML-002000251	217214824
JRMML-002000252	217214826
JRMML-002000253	217214828
JRMML-002000254	217214830
JRMML-002000255	217214832
JRMML-002000256	217214834
JRMML-002000257	217214836
JRMML-002000258	217214838
JRMML-002000259	217214840
JRMML-002000260	217214842
JRMML-002000261	217214844
JRMML-002000262	217214846
JRMML-002000263	217214848
JRMML-002000264	217214850
JRMML-002000265	217214852
JRMML-002000266	217214854
JRMML-002000267	217214856
JRMML-002000268	217214858
JRMML-002000269	217214860
JRMML-002000270	217214862
JRMML-002000271	217214864
JRMML-002000272	217214866
JRMML-002000273	217214868
JRMML-002000274	217214870
JRMML-002000275	217214872
JRMML-002000276	217214874
JRMML-002000277	217214876
JRMML-002000278	217214878
JRMML-002000279	217214880
JRMML-002000280	217214882
JRMML-002000281	217214884
JRMML-002000282	217214886
JRMML-002000283	217214888
JRMML-002000284	217214890
JRMML-002000285	217214892
JRMML-002000286	217214894
JRMML-002000287	217214896
JRMML-002000288	217214898
JRMML-002000289	217214900
JRMML-002000290	217214902
JRMML-002000291	217214904
JRMML-002000292	217214906
JRMML-002000293	217214908
JRMML-002000294	217214910
JRMML-002000295	217214912
JRMML-002000296	217214914
JRMML-002000297	217214916
JRMML-002000298	217214918
JRMML-002000299	217214920
JRMML-002000300	217214922
JRMML-002000301	217214924
JRMML-002000302	217214926
JRMML-002000303	217214928
JRMML-002000304	217214930
JRMML-002000305	217214932
JRMML-002000306	217214934
JRMML-002000307	217214936
JRMML-002000308	217214938
JRMML-002000309	217214940
JRMML-002000310	217214942
JRMML-002000311	217214944
JRMML-002000312	217214946
JRMML-002000313	217214948
JRMML-002000314	217214950
JRMML-002000315	217214952
JRMML-002000316	217214954
JRMML-002000317	217214956
JRMML-002000318	217214958
JRMML-002000319	217214960
JRMML-002000320	217214962
JRMML-002000321	217214964
JRMML-002000322	217214966
JRMML-002000323	217214968
JRMML-002000324	217214970
JRMML-002000325	217214972
JRMML-002000326	217214974
JRMML-002000327	217214976
JRMML-002000328	217214978
JRMML-002000329	217214980
JRMML-002000330	217214982
JRMML-002000331	217214984
JRMML-002000332	217214986
JRMML-002000333	217214988
JRMML-002000334	217214990
JRMML-002000335	217214992
JRMML-002000336	217214994
JRMML-002000337	217214996
JRMML-002000338	217214998
JRMML-002000339	217215000
JRMML-002000340	217215002
JRMML-002000341	217215004
JRMML-002000342	217215006
JRMML-002000343	217215008
JRMML-002000344	217215010
JRMML-002000345	217215012
JRMML-002000346	217215014
JRMML-002000347	217215016
JRMML-002000348	217215018
JRMML-002000349	217215020
JRMML-002000350	217215022
JRMML-002000351	217215024
JRMML-002000352	217215026
JRMML-002000353	217215028
JRMML-002000354	217215030
JRMML-002000355	217215032
JRMML-002000356	217215034
JRMML-002000357	217215036
JRMML-002000358	217215038
JRMML-002000359	217215040
JRMML-002000360	217215042
JRMML-002000361	217215044
JRMML-002000362	217215046
JRMML-002000363	217215048
JRMML-002000364	217215050
JRMML-002000365	217215052
JRMML-002000366	217215054
JRMML-002000367	217215056
JRMML-002000368	217215058
JRMML-002000369	217215060
JRMML-002000370	217215062
JRMML-002000371	217215064
JRMML-002000372	217215066
JRMML-002000373	217215068
JRMML-002000374	217215070
JRMML-002000375	217215072
JRMML-002000376	217215074
JRMML-002000377	217215076
JRMML-002000378	217215078
JRMML-002000379	217215080
JRMML-002000380	217215082
JRMML-002000381	217215084
JRMML-002000382	217215086
JRMML-002000383	217215088
JRMML-002000384	217215090
JRMML-002000385	217215092
JRMML-002000386	217215094
JRMML-002000387	217215096
JRMML-002000388	217215098
JRMML-002000389	217215100
JRMML-002000390	217215102
JRMML-002000391	217215104
JRMML-002000392	217215106
JRMML-002000393	217215108
JRMML-002000394	217215110
JRMML-002000395	217215112
JRMML-002000396	217215114
JRMML-002000397	217215116
JRMML-002000398	217215118
JRMML-002000399	217215120
JRMML-002000400	217215122
JRMML-002000401	217215124
JRMML-002000402	217215126
JRMML-002000403	217215128
JRMML-002000404	217215130
JRMML-002000405	217215132
JRMML-002000406	217215134
JRMML-002000407	217215136
JRMML-002000408	217215138
JRMML-002000409	217215140
JRMML-002000410	217215142
JRMML-002000411	217215144
JRMML-002000412	217215146
JRMML-002000413	217215148
JRMML-002000414	217215150
JRMML-002000415	217215152
JRMML-002000416	217215154
JRMML-002000417	217215156
JRMML-002000418	217215158
JRMML-002000419	217215160
JRMML-002000420	217215162
JRMML-002000421	217215164
JRMML-002000422	217215166
JRMML-002000423	217215168
JRMML-002000424	217215170
JRMML-002000425	217215172
JRMML-002000426	217215174
JRMML-002000427	217215176
JRMML-002000428	217215178
JRMML-002000429	217215180
JRMML-002000430	217215182
JRMML-002000431	217215184
JRMML-002000432	217215186
JRMML-002000433	217215188
JRMML-002000434	217215190
JRMML-002000435	217215192
JRMML-002000436	217215194
JRMML-002000437	217215196
JRMML-002000438	217215198
JRMML-002000439	217215200
JRMML-002000440	217215202
JRMML-002000441	217215204
JRMML-002000442	217215206
JRMML-002000443	217215208
JRMML-002000444	217215210
JRMML-002000445	217215212
JRMML-002000446	217215214
JRMML-002000447	217215216
JRMML-002000448	217215218
JRMML-002000449	217215220
JRMML-002000450	217215222
JRMML-002000451	217215224
JRMML-002000452	217215226
JRMML-002000453	217215228
JRMML-002000454	217215230
JRMML-002000455	217215232
JRMML-002000456	217215234
JRMML-002000457	217215236
JRMML-002000458	217215238
JRMML-002000459	217215240
JRMML-002000460	217215242
JRMML-002000461	217215244
JRMML-002000462	217215246
JRMML-002000463	217215248
JRMML-002000464	217215250
JRMML-002000465	217215252
JRMML-002000466	217215254
JRMML-002000467	217215256
JRMML-002000468	217215258
JRMML-002000469	217215260
JRMML-002000470	217215262
JRMML-002000471	217215264
JRMML-002000472	217215266
JRMML-002000473	217215268
JRMML-002000474	217215270
JRMML-002000475	217215272
JRMML-002000476	217215274
JRMML-002000477	217215276
JRMML-002000478	217215278
JRMML-002000479	217215280
JRMML-002000480	217215282
JRMML-002000481	217215284
JRMML-002000482	217215286
JRMML-002000483	217215288
JRMML-002000484	217215290
JRMML-002000485	217215292
JRMML-002000486	217215294
JRMML-002000487	217215296
JRMML-002000488	217215298
JRMML-002000489	217215300
JRMML-002000490	217215302
JRMML-002000491	217215304
JRMML-002000492	217215306
JRMML-002000493	217215308
JRMML-002000494	217215310
JRMML-002000495	217215312
JRMML-002000496	217215314
JRMML-002000497	217215316
JRMML-002000498	217215318
JRMML-002000499	217215320
JRMML-002000500	217215322
JRMML-002000501	217215324
JRMML-002000502	217215326
JRMML-002000503	217215328
JRMML-002000504	217215330
JRMML-002000505	217215332
JRMML-002000506	217215334
JRMML-002000507	217215336
JRMML-002000508	217215338
JRMML-002000509	217215340
JRMML-002000510	217215342
JRMML-002000511	217215344
JRMML-002000512	217215346
JRMML-002000513	217215348
JRMML-002000514	217215350
JRMML-002000515	217215352
JRMML-002000516	217215354
JRMML-002000517	217215356
JRMML-002000518	217215358
JRMML-002000519	217215360
JRMML-002000520	217215362
JRMML-002000521	217215364
JRMML-002000522	217215366
JRMML-002000523	217215368
JRMML-002000524	217215370
JRMML-002000525	217215372
JRMML-002000526	217215374
JRMML-002000527	217215376
JRMML-002000528	217215378
JRMML-002000529	217215380
JRMML-002000530	217215382
JRMML-002000531	217215384
JRMML-002000532	217215386
JRMML-002000533	217215388
JRMML-002000534	217215390
JRMML-002000535	217215392
JRMML-002000536	217215394
JRMML-002000537	217215396
JRMML-002000538	217215398
JRMML-002000539	217215400
JRMML-002000540	217215402
JRMML-002000541	217215404
JRMML-002000542	217215406
JRMML-002000543	217215408
JRMML-002000544	217215410
JRMML-002000545	217215412
JRMML-002000546	217215414
JRMML-002000547	217215416
JRMML-002000548	217215418
JRMML-002000549	217215420
JRMML-002000550	217215422
JRMML-002000551	217215424
JRMML-002000552	217215426
JRMML-002000553	217215428
JRMML-002000554	217215430
JRMML-002000555	217215432
JRMML-002000556	217215434
JRMML-002000557	217215436
JRMML-002000558	217215438
JRMML-002000559	217215440
JRMML-002000560	217215442
JRMML-002000561	217215444
JRMML-002000562	217215446
JRMML-002000563	217215448
JRMML-002000564	217215450
JRMML-002000565	217215452
JRMML-002000566	217215454
JRMML-002000567	217215456
JRMML-002000568	217215458
JRMML-002000569	217215460
JRMML-002000570	217215462
JRMML-002000571	217215465
JRMML-002000572	217215467
JRMML-002000573	217215468
JRMML-002000574	217215470
JRMML-002000575	217215472
JRMML-002000576	217215474
JRMML-002000577	217215476
JRMML-002000578	217215478
JRMML-002000579	217215480
JRMML-002000580	217215482
JRMML-002000581	217215484
JRMML-002000582	217215486
JRMML-002000583	217215488
JRMML-002000584	217215490
JRMML-002000585	217215492
JRMML-002000586	217215494
JRMML-002000587	217215496
JRMML-002000588	217215498
JRMML-002000589	217215500
JRMML-002000590	217215502
JRMML-002000591	217215504
JRMML-002000592	217215506
JRMML-002000593	217215508
JRMML-002000594	217215510
JRMML-002000595	217215512
JRMML-002000596	217215514
JRMML-002000597	217215516
JRMML-002000598	217215518
JRMML-002000599	217215520
JRMML-002000600	217215522
JRMML-002000601	217215524
JRMML-002000602	217215526
JRMML-002000603	217215528
JRMML-002000604	217215530
JRMML-002000605	217215532
JRMML-002000606	217215534
JRMML-002000607	217215536
JRMML-002000608	217215538
JRMML-002000609	217215540
JRMML-002000610	217215542
JRMML-002000611	217215544
JRMML-002000612	217215546
JRMML-002000613	217215548
JRMML-002000614	217215550
JRMML-002000615	217215552
JRMML-002000616	217215554
JRMML-002000617	217215556
JRMML-002000618	217215558
JRMML-002000619	217215560
JRMML-002000620	217215562
JRMML-002000621	217215564
JRMML-002000622	217215566
JRMML-002000623	217215568
JRMML-002000624	217215570
JRMML-002000625	217215572
JRMML-002000626	217215574
JRMML-002000627	217215576
JRMML-002000628	217215578
JRMML-002000629	217215580
JRMML-002000630	217215582
JRMML-002000631	217215584
JRMML-002000632	217215586
JRMML-002000633	217215588
JRMML-002000634	217215590
JRMML-002000635	217215592
JRMML-002000636	217215594
JRMML-002000637	217215596
JRMML-002000638	217215598
JRMML-002000639	217215600
JRMML-002000640	217215602
JRMML-002000641	217215604
JRMML-002000642	217215606
JRMML-002000643	217215608
JRMML-002000644	217215610
JRMML-002000645	217215612
JRMML-002000646	217215614
JRMML-002000647	217215616
JRMML-002000648	217215618
JRMML-002000649	217215620
JRMML-002000650	217215622
JRMML-002000651	217215624
JRMML-002000652	217215626
JRMML-002000653	217215628
JRMML-002000654	217215630
JRMML-002000655	217215632
JRMML-002000656	217215634
JRMML-002000657	217215636
JRMML-002000658	217215638
JRMML-002000659	217215640
JRMML-002000660	217215642
JRMML-002000661	217215644
JRMML-002000662	217215646
JRMML-002000663	217215648
JRMML-002000664	217215650
JRMML-002000665	217215652
JRMML-002000666	217215654
JRMML-002000667	217215656
JRMML-002000668	217215658
JRMML-002000669	217215660
JRMML-002000670	217215662
JRMML-002000671	217215664
JRMML-002000672	217215666
JRMML-002000673	217215668
JRMML-002000674	217215670
JRMML-002000675	217215672
JRMML-002000676	217215674
JRMML-002000677	217215676
JRMML-002000678	217215678
JRMML-002000679	217215680
JRMML-002000680	217215682
JRMML-002000681	217215684
JRMML-002000682	217215686
JRMML-002000683	217215688
JRMML-002000684	217215690
JRMML-002000685	217215692
JRMML-002000686	217215694
JRMML-002000687	217215696
JRMML-002000688	217215698
JRMML-002000689	217215700
JRMML-002000690	217215702
JRMML-002000691	217215704
JRMML-002000692	217215706
JRMML-002000693	217215708
JRMML-002000694	217215710
JRMML-002000695	217215712
JRMML-002000696	217215714
JRMML-002000697	217215716
JRMML-002000698	217215718
JRMML-002000699	217215720
JRMML-002000700	217215722
JRMML-002000701	217215724
JRMML-002000702	217215726
JRMML-002000703	217215728
JRMML-002000704	217215730
JRMML-002000705	217215732
JRMML-002000706	217215734
JRMML-002000707	217215736
JRMML-002000708	217215738
JRMML-002000709	217215740
JRMML-002000710	217215742
JRMML-002000711	217215744
JRMML-002000712	217215746
JRMML-002000713	217215748
JRMML-002000714	217215750
JRMML-002000715	217215752
JRMML-002000716	217215754
JRMML-002000717	217215756
JRMML-002000718	217215758
JRMML-002000719	217215760
JRMML-002000720	217215762
JRMML-002000721	217215764
JRMML-002000722	217215766
JRMML-002000723	217215768
JRMML-002000724	217215770
JRMML-002000725	217215772
JRMML-002000726	217215774
JRMML-002000727	217215776
JRMML-002000728	217215778
JRMML-002000729	217215780
JRMML-002000730	217215782
JRMML-002000731	217215784
JRMML-002000732	217215786
JRMML-002000733	217215788
JRMML-002000734	217215790
JRMML-002000735	217215792
JRMML-002000736	217215794
JRMML-002000737	217215796
JRMML-002000738	217215798
JRMML-002000739	217215800
JRMML-002000740	217215802
JRMML-002000741	217215804
JRMML-002000742	217215806
JRMML-002000743	217215808
JRMML-002000744	217215810
JRMML-002000745	217215812
JRMML-002000746	217215814
JRMML-002000747	217215816
JRMML-002000748	217215818
JRMML-002000749	217215820
JRMML-002000750	217215822
JRMML-002000751	217215824
JRMML-002000752	217215826
JRMML-002000753	217215828
JRMML-002000754	217215830
JRMML-002000755	217215832
JRMML-002000756	217215834
JRMML-002000757	217215836
JRMML-002000758	217215838
JRMML-002000759	217215840
JRMML-002000760	217215842
JRMML-002000761	217215844
JRMML-002000762	217215846
JRMML-002000763	217215848
JRMML-002000764	217215850
JRMML-002000765	217215852
JRMML-002000766	217215854
JRMML-002000767	217215856
JRMML-002000768	217215858
JRMML-002000769	217215860
JRMML-002000770	217215862
JRMML-002000771	217215864
JRMML-002000772	217215866
JRMML-002000773	217215868
JRMML-002000774	217215870
JRMML-002000775	217215872
JRMML-002000776	217215874
JRMML-002000777	217215876
JRMML-002000778	217215878
JRMML-002000779	217215880
JRMML-002000780	217215882
JRMML-002000781	217215884
JRMML-002000782	217215886
JRMML-002000783	217215888
JRMML-002000784	217215890
JRMML-002000785	217215892
JRMML-002000786	217215894
JRMML-002000787	217215896
JRMML-002000788	217215898
JRMML-002000789	217215900
JRMML-002000790	217215902
JRMML-002000791	217215904
JRMML-002000792	217215906
JRMML-002000793	217215908
JRMML-002000794	217215910
JRMML-002000795	217215912
JRMML-002000796	217215914
JRMML-002000797	217215916
JRMML-002000798	217215918
JRMML-002000799	217215920
JRMML-002000800	217215922
JRMML-002000801	217215924
JRMML-002000802	217215926
JRMML-002000803	217215928
JRMML-002000804	217215930
JRMML-002000805	217215932
JRMML-002000806	217215934
JRMML-002000807	217215936
JRMML-002000808	217215938
JRMML-002000809	217215940
JRMML-002000810	217215942
JRMML-002000811	217215944
JRMML-002000812	217215946
JRMML-002000813	217215948
JRMML-002000814	217215950
JRMML-002000815	217215952
JRMML-002000816	217215954
JRMML-002000817	217215956
JRMML-002000818	217215958
JRMML-002000819	217215960
JRMML-002000820	217215962
JRMML-002000821	217215964
JRMML-002000822	217215966
JRMML-002000823	217215968
JRMML-002000824	217215970
JRMML-002000825	217215972
JRMML-002000826	217215974
JRMML-002000827	217215976
JRMML-002000828	217215978
JRMML-002000829	217215980
JRMML-002000830	217215982
JRMML-002000831	217215984
JRMML-002000832	217215986
JRMML-002000833	217215988
JRMML-002000834	217215990
JRMML-002000835	217215992
JRMML-002000836	217215994
JRMML-002000837	217215996
JRMML-002000838	217215998
JRMML-002000839	217216000
JRMML-002000840	217216002
JRMML-002000841	217216004
JRMML-002000842	217216006
JRMML-002000843	217216008
JRMML-002000844	217216010
JRMML-002000845	217216012
JRMML-002000846	217216014
JRMML-002000847	217216016
JRMML-002000848	217216018
JRMML-002000849	217216020
JRMML-002000850	217216022
JRMML-002000851	217216024
JRMML-002000852	217216026
JRMML-002000853	217216028
JRMML-002000854	217216030
JRMML-002000855	217216032
JRMML-002000856	217216034
JRMML-002000857	217216036
JRMML-002000858	217216038
JRMML-002000859	217216040
JRMML-002000860	217216042
JRMML-002000861	217216044
JRMML-002000862	217216046
JRMML-002000863	217216048
JRMML-002000864	217216050
JRMML-002000865	217216052
JRMML-002000866	217216054
JRMML-002000867	217216056
JRMML-002000868	217216058
JRMML-002000869	217216060
JRMML-002000870	217216062
JRMML-002000871	217216064
JRMML-002000872	217216066
JRMML-002000873	217216068
JRMML-002000874	217216070
JRMML-002000875	217216072
JRMML-002000876	217216074
JRMML-002000877	217216076
JRMML-002000878	217216078
JRMML-002000879	217216080
JRMML-002000880	217216082
JRMML-002000881	217216084
JRMML-002000882	217216086
JRMML-002000883	217216088
JRMML-002000884	217216090
JRMML-002000885	217216092
JRMML-002000886	217216094
JRMML-002000887	217216096
JRMML-002000888	217216098
JRMML-002000889	217216100
JRMML-002000890	217216102
JRMML-002000891	217216104
JRMML-002000892	217216106
JRMML-002000893	217216108
JRMML-002000894	217216110
JRMML-002000895	217216112
JRMML-002000896	217216114
JRMML-002000897	217216116
JRMML-002000898	217216118
JRMML-002000899	217216120
JRMML-002000900	217216122
JRMML-002000901	217216124
JRMML-002000902	217216126
JRMML-002000903	217216128
JRMML-002000904	217216130
JRMML-002000905	217216132
JRMML-002000906	217216134
JRMML-002000907	217216136
JRMML-002000908	217216138
JRMML-002000909	217216140
JRMML-002000910	217216142
JRMML-002000911	217216144
JRMML-002000912	217216146
JRMML-002000913	217216148
JRMML-002000914	217216150
JRMML-002000915	217216152
JRMML-002000916	217216154
JRMML-002000917	217216156
JRMML-002000918	217216158
JRMML-002000919	217216160
JRMML-002000920	217216162
JRMML-002000921	217216164
JRMML-002000922	217216166
JRMML-002000923	217216168
JRMML-002000924	217216170
JRMML-002000925	217216172
JRMML-002000926	217216174
JRMML-002000927	217216176
JRMML-002000928	217216178
JRMML-002000929	217216180
JRMML-002000930	217216182
JRMML-002000931	217216184
JRMML-002000932	217216186
JRMML-002000933	217216188
JRMML-002000934	217216190
JRMML-002000935	217216192
JRMML-002000936	217216194
JRMML-002000937	217216196
JRMML-002000938	217216198
JRMML-002000939	217216200
JRMML-002000940	217216202
JRMML-002000941	217216204
JRMML-002000942	217216206
JRMML-002000943	217216208
JRMML-002000944	217216210
JRMML-002000945	217216212
JRMML-002000946	217216214
JRMML-002000947	217216216
JRMML-002000948	217216218
JRMML-002000949	217216220
JRMML-002000950	217216222
JRMML-002000951	217216224
JRMML-002000952	217216226
JRMML-002000953	217216228
JRMML-002000954	217216230
JRMML-002000955	217216232
JRMML-002000956	217216234
JRMML-002000957	217216236
JRMML-002000958	217216238
JRMML-002000959	217216240
JRMML-002000960	217216242
JRMML-002000961	217216244
JRMML-002000962	217216246
JRMML-002000963	217216248
JRMML-002000964	217216250
JRMML-002000965	217216252
JRMML-002000966	217216254
JRMML-002000967	217216256
JRMML-002000968	217216258
JRMML-002000969	217216260
JRMML-002000970	217216262
JRMML-002000971	217216264
JRMML-002000972	217216266
JRMML-002000973	217216268
JRMML-002000974	217216270
JRMML-002000975	217216272
JRMML-002000976	217216274
JRMML-002000977	217216276
JRMML-002000978	217216278
JRMML-002000979	217216280
JRMML-002000980	217216282
JRMML-002000981	217216284
JRMML-002000982	217216286
JRMML-002000983	217216288
JRMML-002000984	217216290
JRMML-002000985	217216292
JRMML-002000986	217216294
JRMML-002000987	217216296
JRMML-002000988	217216298
JRMML-002000989	217216300
JRMML-002000990	217216302
JRMML-002000991	217216304
JRMML-002000992	217216306
JRMML-002000993	217216308
JRMML-002000994	217216310
JRMML-002000995	217216312
JRMML-002000996	217216314
JRMML-002000997	217216316
JRMML-002000998	217216318
JRMML-002000999	217216320
JRMML-002001000	217216322
JRMML-002001001	217216324
JRMML-002001002	217216326
JRMML-002001003	217216328
JRMML-002001004	217216330
JRMML-002001005	217216332
JRMML-002001006	217216334
JRMML-002001007	217216336
JRMML-002001008	217216338
JRMML-002001009	217216340
JRMML-002001010	217216342
JRMML-002001011	217216344
JRMML-002001012	217216346
JRMML-002001013	217216348
JRMML-002001014	217216350
JRMML-002001015	217216352
JRMML-002001016	217216354
JRMML-002001017	217216356
JRMML-002001018	217216358
JRMML-002001019	217216360
JRMML-002001020	217216362
JRMML-002001021	217216364
JRMML-002001022	217216366
JRMML-002001023	217216368
JRMML-002001024	217216370
JRMML-002001025	217216372
JRMML-002001026	217216374
JRMML-002001027	217216376
JRMML-002001028	217216378
JRMML-002001029	217216380
JRMML-002001030	217216382
JRMML-002001031	217216384
JRMML-002001032	217216386
JRMML-002001033	217216388
JRMML-002001034	217216390
JRMML-002001035	217216392
JRMML-002001036	217216394
JRMML-002001037	217216396
JRMML-002001038	217216398
JRMML-002001039	217216400
JRMML-002001040	217216402
JRMML-002001041	217216404
JRMML-002001042	217216406
JRMML-002001043	217216408
JRMML-002001044	217216410
JRMML-002001045	217216412
JRMML-002001046	217216414
JRMML-002001047	217216416
JRMML-002001048	217216418
JRMML-002001049	217216420
JRMML-002001050	217216422
JRMML-002001051	217216424
JRMML-002001052	217216426
JRMML-002001053	217216428
JRMML-002001054	217216430
JRMML-002001055	217216432
JRMML-002001056	217216434
JRMML-002001057	217216436
JRMML-002001058	217216438
JRMML-002001059	217216440
JRMML-002001060	217216442
JRMML-002001061	217216444
JRMML-002001062	217216446
JRMML-002001063	217216448
JRMML-002001064	217216450
JRMML-002001065	217216452
JRMML-002001066	217216454
JRMML-002001067	217216456
JRMML-002001068	217216458
JRMML-002001069	217216460
JRMML-002001070	217216462
JRMML-002001071	217216464
JRMML-002001072	217216466
JRMML-002001073	217216468
JRMML-002001074	217216470
JRMML-002001075	217216472
JRMML-002001076	217216474
JRMML-002001077	217216476
JRMML-002001078	217216478
JRMML-002001079	217216480
JRMML-002001080	217216482
JRMML-002001081	217216485
JRMML-002001082	217216486
JRMML-002001083	217216488
JRMML-002001084	217216490
JRMML-002001085	217216492
JRMML-002001086	217216494
JRMML-002001087	217216496
JRMML-002001088	217216498
JRMML-002001089	217216500
JRMML-002001090	217216502
JRMML-002001091	217216504
JRMML-002001092	217216506
JRMML-002001093	217216508
JRMML-002001094	217216510
JRMML-002001095	217216512
JRMML-002001096	217216514
JRMML-002001097	217216516
JRMML-002001098	217216518
JRMML-002001099	217216520
JRMML-002001100	217216522
JRMML-002001101	217216524
JRMML-002001102	217216526
JRMML-002001103	217216528
JRMML-002001104	217216530
JRMML-002001105	217216532
JRMML-002001106	217216534
JRMML-002001107	217216536
JRMML-002001108	217216538
JRMML-002001109	217216540
JRMML-002001110	217216542
JRMML-002001111	217216544
JRMML-002001112	217216546
JRMML-002001113	217216548
JRMML-002001114	217216550
JRMML-002001115	217216552
JRMML-002001116	217216554
JRMML-002001117	217216556
JRMML-002001118	217216558
JRMML-002001119	217216560
JRMML-002001120	217216562
JRMML-002001121	217216564
JRMML-002001122	217216566
JRMML-002001123	217216568
JRMML-002001124	217216570
JRMML-002001125	217216572
JRMML-002001126	217216574
JRMML-002001127	217216576
JRMML-002001128	217216578
JRMML-002001129	217216580
JRMML-002001130	217216582
JRMML-002001131	217216584
JRMML-002001132	217216586
JRMML-002001133	217216588
JRMML-002001134	217216590
JRMML-002001135	217216592
JRMML-002001136	217216594
JRMML-002001137	217216596
JRMML-002001138	217216598
JRMML-002001139	217216600
JRMML-002001140	217216602
JRMML-002001141	217216604
JRMML-002001142	217216606
JRMML-002001143	217216608
JRMML-002001144	217216610
JRMML-002001145	217216612
JRMML-002001146	217216614
JRMML-002001147	217216616
JRMML-002001148	217216618
JRMML-002001149	217216620
JRMML-002001150	217216622
JRMML-002001151	217216624
JRMML-002001152	217216626
JRMML-002001153	217216628
JRMML-002001154	217216630
JRMML-002001155	217216632
JRMML-002001156	217216634
JRMML-002001157	217216636
JRMML-002001158	217216638
JRMML-002001159	217216640
JRMML-002001160	217216642
JRMML-002001161	217216644
JRMML-002001162	217216646
JRMML-002001163	217216648
JRMML-002001164	217216650
JRMML-002001165	217216652
JRMML-002001166	217216654
JRMML-002001167	217216656
JRMML-002001168	217216658
JRMML-002001169	217216660
JRMML-002001170	217216662
JRMML-002001171	217216664
JRMML-002001172	217216666
JRMML-002001173	217216668
JRMML-002001174	217216670
JRMML-002001175	217216672
JRMML-002001176	217216674
JRMML-002001177	217216676
JRMML-002001178	217216678
JRMML-002001179	217216680
JRMML-002001180	217216682
JRMML-002001181	217216684
JRMML-002001182	217216686
JRMML-002001183	217216688
JRMML-002001184	217216690
JRMML-002001185	217216692
JRMML-002001186	217216694
JRMML-002001187	217216696
JRMML-002001188	217216698
JRMML-002001189	217216700
JRMML-002001190	217216702
JRMML-002001191	217216704
JRMML-002001192	217216706
JRMML-002001193	217216708
JRMML-002001194	217216710
JRMML-002001195	217216712
JRMML-002001196	217216714
JRMML-002001197	217216716
JRMML-002001198	217216718
JRMML-002001199	217216720
JRMML-002001200	217216722
JRMML-002001201	217216724
JRMML-002001202	217216726
JRMML-002001203	217216728
JRMML-002001204	217216730
JRMML-002001205	217216732
JRMML-002001206	217216734
JRMML-002001207	217216736
JRMML-002001208	217216738
JRMML-002001209	217216740
JRMML-002001210	217216742
JRMML-002001211	217216744
JRMML-002001212	217216746
JRMML-002001213	217216748
JRMML-002001214	217216750
JRMML-002001215	217216752
JRMML-002001216	217216754
JRMML-002001217	217216756
JRMML-002001218	217216758
JRMML-002001219	217216760
JRMML-002001220	217216762
JRMML-002001221	217216764
JRMML-002001222	217216766
JRMML-002001223	217216768
JRMML-002001224	217216770
JRMML-002001225	217216772
JRMML-002001226	217216774
JRMML-002001227	217216776
JRMML-002001228	217216778
JRMML-002001229	217216780
JRMML-002001230	217216782
JRMML-002001231	217216784
JRMML-002001232	217216786
JRMML-002001233	217216788
JRMML-002001234	217216790
JRMML-002001235	217216792
JRMML-002001236	217216794
JRMML-002001237	217216796
JRMML-002001238	217216798
JRMML-002001239	217216800
JRMML-002001240	217216802
JRMML-002001241	217216804
JRMML-002001242	217216806
JRMML-002001243	217216808
JRMML-002001244	217216810
JRMML-002001245	217216812
JRMML-002001246	217216815
JRMML-002001247	217216816
JRMML-002001248	217216818
JRMML-002001249	217216820
JRMML-002001250	217216823
JRMML-002001251	217216825
JRMML-002001252	217216827
JRMML-002001253	217216829
JRMML-002001254	217216831
JRMML-002001255	217216833
JRMML-002001256	217216835
JRMML-002001257	217216837
JRMML-002001258	217216839
JRMML-002001259	217216841
JRMML-002001260	217216843
JRMML-002001261	217216845
JRMML-002001262	217216847
JRMML-002001263	217216849
JRMML-002001264	217216851
JRMML-002001265	217216853
JRMML-002001266	217216855
JRMML-002001267	217216857
JRMML-002001268	217216859
JRMML-002001269	217216861
JRMML-002001270	217216863
JRMML-002001271	217216865
JRMML-002001272	217216867
JRMML-002001273	217216869
JRMML-002001274	217216871
JRMML-002001275	217216873
JRMML-002001276	217216875
JRMML-002001277	217216877
JRMML-002001278	217216879
JRMML-002001279	217216881
JRMML-002001280	217216883
JRMML-002001281	217216885
JRMML-002001282	217216887
JRMML-002001283	217216889
JRMML-002001284	217216891
JRMML-002001285	217216893
JRMML-002001286	217216895
JRMML-002001287	217216897
JRMML-002001288	217216899
JRMML-002001289	217216901
JRMML-002001290	217216903
JRMML-002001291	217216905
JRMML-002001292	217216907
JRMML-002001293	217216909
JRMML-002001294	217216911
JRMML-002001295	217216913
JRMML-002001296	217216915
JRMML-002001297	217216917
JRMML-002001298	217216919
JRMML-002001299	217216921
JRMML-002001300	217216923
JRMML-002001301	217216925
JRMML-002001302	217216927
JRMML-002001303	217216929
JRMML-002001304	217216931
JRMML-002001305	217216933
JRMML-002001306	217216935
JRMML-002001307	217216937
JRMML-002001308	217216939
JRMML-002001309	217216941
JRMML-002001310	217216943
JRMML-002001311	217216945
JRMML-002001312	217216947
JRMML-002001313	217216949
JRMML-002001314	217216951
JRMML-002001315	217216953
JRMML-002001316	217216955
JRMML-002001317	217216957
JRMML-002001318	217216959
JRMML-002001319	217216961
JRMML-002001320	217216963
JRMML-002001321	217216965
JRMML-002001322	217216967
JRMML-002001323	217216969
JRMML-002001324	217216971
JRMML-002001325	217216973
JRMML-002001326	217216975
JRMML-002001327	217216977
JRMML-002001328	217216979
JRMML-002001329	217216981
JRMML-002001330	217216983
JRMML-002001331	217216985
JRMML-002001332	217216987
JRMML-002001333	217216989
JRMML-002001334	217216991
JRMML-002001335	217216993
JRMML-002001336	217216995
JRMML-002001337	217216997
JRMML-002001338	217216999
JRMML-002001339	217217001
JRMML-002001340	217217003
JRMML-002001341	217217005
JRMML-002001342	217217007
JRMML-002001343	217217009
JRMML-002001344	217217011
JRMML-002001345	217217013
JRMML-002001346	217217015
JRMML-002001347	217217017
JRMML-002001348	217217019
JRMML-002001349	217217021
JRMML-002001350	217217023
JRMML-002001351	217217025
JRMML-002001352	217217027
JRMML-002001353	217217029
JRMML-002001354	217217031
JRMML-002001355	217217033
JRMML-002001356	217217035
JRMML-002001357	217217037
JRMML-002001358	217217039
JRMML-002001359	217217041
JRMML-002001360	217217043
JRMML-002001361	217217045
JRMML-002001362	217217047
JRMML-002001363	217217049
JRMML-002001364	217217051
JRMML-002001365	217217053
JRMML-002001366	217217055
JRMML-002001367	217217057
JRMML-002001368	217217059
JRMML-002001369	217217061
JRMML-002001370	217217063
JRMML-002001371	217217065
JRMML-002001372	217217067
JRMML-002001373	217217069
JRMML-002001374	217217071
JRMML-002001375	217217073
JRMML-002001376	217217075
JRMML-002001377	217217077
JRMML-002001378	217217079
JRMML-002001379	217217081
JRMML-002001380	217217083
JRMML-002001381	217217085
JRMML-002001382	217217087
JRMML-002001383	217217089
JRMML-002001384	217217091
JRMML-002001385	217217093
JRMML-002001386	217217095
JRMML-002001387	217217097
JRMML-002001388	217217099
JRMML-002001389	217217101
JRMML-002001390	217217103
JRMML-002001391	217217105
JRMML-002001392	217217107
JRMML-002001393	217217109
JRMML-002001394	217217111
JRMML-002001395	217217113
JRMML-002001396	217217115
JRMML-002001397	217217117
JRMML-002001398	217217119
JRMML-002001399	217217121
JRMML-002001400	217217123
JRMML-002001401	217217125
JRMML-002001402	217217127
JRMML-002001403	217217129
JRMML-002001404	217217131
JRMML-002001405	217217133
JRMML-002001406	217217135
JRMML-002001407	217217137
JRMML-002001408	217217139
JRMML-002001409	217217141
JRMML-002001410	217217143
JRMML-002001411	217217145
JRMML-002001412	217217147
JRMML-002001413	217217149
JRMML-002001414	217217151
JRMML-002001415	217217153
JRMML-002001416	217217155
JRMML-002001417	217217157
JRMML-002001418	217217159
JRMML-002001419	217217161
JRMML-002001420	217217163
JRMML-002001421	217217165
JRMML-002001422	217217167
JRMML-002001423	217217169
JRMML-002001424	217217171
JRMML-002001425	217217173
JRMML-002001426	217217175
JRMML-002001427	217217177
JRMML-002001428	217217179
JRMML-002001429	217217181
JRMML-002001430	217217183
JRMML-002001431	217217185
JRMML-002001432	217217187
JRMML-002001433	217217189
JRMML-002001434	217217191
JRMML-002001435	217217193
JRMML-002001436	217217195
JRMML-002001437	217217197
JRMML-002001438	217217199
JRMML-002001439	217217201
JRMML-002001440	217217203
JRMML-002001441	217217205
JRMML-002001442	217217207
JRMML-002001443	217217209
JRMML-002001444	217217211
JRMML-002001445	217217213
JRMML-002001446	217217215
JRMML-002001447	217217217
JRMML-002001448	217217219
JRMML-002001449	217217221
JRMML-002001450	217217223
JRMML-002001451	217217225
JRMML-002001452	217217227
JRMML-002001453	217217229
JRMML-002001454	217217231
JRMML-002001455	217217233
JRMML-002001456	217217235
JRMML-002001457	217217237
JRMML-002001458	217217239
JRMML-002001459	217217241
JRMML-002001460	217217243
JRMML-002001461	217217245
JRMML-002001462	217217247
JRMML-002001463	217217249
JRMML-002001464	217217251
JRMML-002001465	217217253
JRMML-002001466	217217255
JRMML-002001467	217217257
JRMML-002001468	217217259
JRMML-002001469	217217261
JRMML-002001470	217217263
JRMML-002001471	217217265
JRMML-002001472	217217267
JRMML-002001473	217217269
JRMML-002001474	217217271
JRMML-002001475	217217273
JRMML-002001476	217217275
JRMML-002001477	217217277
JRMML-002001478	217217279
JRMML-002001479	217217281
JRMML-002001480	217217283
JRMML-002001481	217217285
JRMML-002001482	217217287
JRMML-002001483	217217289
JRMML-002001484	217217291
JRMML-002001485	217217293
JRMML-002001486	217217295
JRMML-002001487	217217297
JRMML-002001488	217217299
JRMML-002001489	217217301
JRMML-002001490	217217303
JRMML-002001491	217217305
JRMML-002001492	217217307
JRMML-002001493	217217309
JRMML-002001494	217217311
JRMML-002001495	217217313
JRMML-002001496	217217315
JRMML-002001497	217217317
JRMML-002001498	217217319
JRMML-002001499	217217321
JRMML-002001500	217217323
JRMML-002001501	217217325
JRMML-002001502	217217327
JRMML-002001503	217217329
JRMML-002001504	217217331
JRMML-002001505	217217333
JRMML-002001506	217217335
JRMML-002001507	217217337
JRMML-002001508	217217339
JRMML-002001509	217217341
JRMML-002001510	217217343
JRMML-002001511	217217345
JRMML-002001512	217217347
JRMML-002001513	217217349
JRMML-002001514	217217351
JRMML-002001515	217217353
JRMML-002001516	217217355
JRMML-002001517	217217357
JRMML-002001518	217217359
JRMML-002001519	217217361
JRMML-002001520	217217363
JRMML-002001521	217217365
JRMML-002001522	217217367
JRMML-002001523	217217369
JRMML-002001524	217217371
JRMML-002001525	217217373
JRMML-002001526	217217375
JRMML-002001527	217217377
JRMML-002001528	217217379
JRMML-002001529	217217381
JRMML-002001530	217217383
JRMML-002001531	217217385
JRMML-002001532	217217387
JRMML-002001533	217217389
JRMML-002001534	217217391
JRMML-002001535	217217393
JRMML-002001536	217217395
JRMML-002001537	217217397
JRMML-002001538	217217399
JRMML-002001539	217217401
JRMML-002001540	217217403
JRMML-002001541	217217405
JRMML-002001542	217217407
JRMML-002001543	217217409
JRMML-002001544	217217411
JRMML-002001545	217217413
JRMML-002001546	217217415
JRMML-002001547	217217417
JRMML-002001548	217217419
JRMML-002001549	217217421
JRMML-002001550	217217423
JRMML-002001551	217217425
JRMML-002001552	217217427
JRMML-002001553	217217429
JRMML-002001554	217217431
JRMML-002001555	217217433
JRMML-002001556	217217435
JRMML-002001557	217217437
JRMML-002001558	217217439
JRMML-002001559	217217441
JRMML-002001560	217217443
JRMML-002001561	217217445
JRMML-002001562	217217447
JRMML-002001563	217217449
JRMML-002001564	217217451
JRMML-002001565	217217453
JRMML-002001566	217217455
JRMML-002001567	217217457
JRMML-002001568	217217459
JRMML-002001569	217217461
JRMML-002001570	217217463
JRMML-002001571	217217465
JRMML-002001572	217217467
JRMML-002001573	217217469
JRMML-002001574	217217471
JRMML-002001575	217217473
JRMML-002001576	217217475
JRMML-002001577	217217477
JRMML-002001578	217217479
JRMML-002001579	217217481
JRMML-002001580	217217483
JRMML-002001581	217217485
JRMML-002001582	217217487
JRMML-002001583	217217489
JRMML-002001584	217217491
JRMML-002001585	217217493
JRMML-002001586	217217495
JRMML-002001587	217217497
JRMML-002001588	217217499
JRMML-002001589	217217501
JRMML-002001590	217217503
JRMML-002001591	217217505
JRMML-002001592	217217507
JRMML-002001593	217217509
JRMML-002001594	217217511
JRMML-002001595	217217513
JRMML-002001596	217217515
JRMML-002001597	217217517
JRMML-002001598	217217519
JRMML-002001599	217217521
JRMML-002001600	217217523
JRMML-002001601	217217525
JRMML-002001602	217217527
JRMML-002001603	217217529
JRMML-002001604	217217532
JRMML-002001605	217217534
JRMML-002001606	217217536
JRMML-002001607	217217538
JRMML-002001608	217217540
JRMML-002001609	217217542
JRMML-002001610	217217544
JRMML-002001611	217217546
JRMML-002001612	217217548
JRMML-002001613	217217550
JRMML-002001614	217217552
JRMML-002001615	217217554
JRMML-002001616	217217556
JRMML-002001617	217217558
JRMML-002001618	217217560
JRMML-002001619	217217562
JRMML-002001620	217217564
JRMML-002001621	217217566
JRMML-002001622	217217568
JRMML-002001623	217217570
JRMML-002001624	217217572
JRMML-002001625	217217574
JRMML-002001626	217217576
JRMML-002001627	217217578
JRMML-002001628	217217580
JRMML-002001629	217217582
JRMML-002001630	217217584
JRMML-002001631	217217586
JRMML-002001632	217217588
JRMML-002001633	217217590
JRMML-002001634	217217592
JRMML-002001635	217217594
JRMML-002001636	217217596
JRMML-002001637	217217598
JRMML-002001638	217217600
JRMML-002001639	217217602
JRMML-002001640	217217604
JRMML-002001641	217217606
JRMML-002001642	217217608
JRMML-002001643	217217610
JRMML-002001644	217217612
JRMML-002001645	217217614
JRMML-002001646	217217616
JRMML-002001647	217217618
JRMML-002001648	217217620
JRMML-002001649	217217622
JRMML-002001650	217217624
JRMML-002001651	217217626
JRMML-002001652	217217628
JRMML-002001653	217217630
JRMML-002001654	217217632
JRMML-002001655	217217634
JRMML-002001656	217217636
JRMML-002001657	217217638
JRMML-002001658	217217640
JRMML-002001659	217217642
JRMML-002001660	217217644
JRMML-002001661	217217646
JRMML-002001662	217217648
JRMML-002001663	217217650
JRMML-002001664	217217652
JRMML-002001665	217217654
JRMML-002001666	217217656
JRMML-002001667	217217658
JRMML-002001668	217217660
JRMML-002001669	217217662
JRMML-002001670	217217664
JRMML-002001671	217217666
JRMML-002001672	217217668
JRMML-002001673	217217670
JRMML-002001674	217217672
JRMML-002001675	217217674
JRMML-002001676	217217676
JRMML-002001677	217217678
JRMML-002001678	217217680
JRMML-002001679	217217682
JRMML-002001680	217217684
JRMML-002001681	217217686
JRMML-002001682	217217688
JRMML-002001683	217217690
JRMML-002001684	217217692
JRMML-002001685	217217694
JRMML-002001686	217217696
JRMML-002001687	217217698
JRMML-002001688	217217700
JRMML-002001689	217217702
JRMML-002001690	217217704
JRMML-002001691	217217706
JRMML-002001692	217217708
JRMML-002001693	217217710
JRMML-002001694	217217712
JRMML-002001695	217217714
JRMML-002001696	217217716
JRMML-002001697	217217718
JRMML-002001698	217217720
JRMML-002001699	217217722
JRMML-002001700	217217724
JRMML-002001701	217217726
JRMML-002001702	217217728
JRMML-002001703	217217730
JRMML-002001704	217217732
JRMML-002001705	217217734
JRMML-002001706	217217736
JRMML-002001707	217217738
JRMML-002001708	217217740
JRMML-002001709	217217742
JRMML-002001710	217217744
JRMML-002001711	217217746
JRMML-002001712	217217748
JRMML-002001713	217217750
JRMML-002001714	217217752
JRMML-002001715	217217754
JRMML-002001716	217217756
JRMML-002001717	217217758
JRMML-002001718	217217760
JRMML-002001719	217217762
JRMML-002001720	217217764
JRMML-002001721	217217766
JRMML-002001722	217217768
JRMML-002001723	217217770
JRMML-002001724	217217772
JRMML-002001725	217217774
JRMML-002001726	217217776
JRMML-002001727	217217778
JRMML-002001728	217217780
JRMML-002001729	217217782
JRMML-002001730	217217784
JRMML-002001731	217217786
JRMML-002001732	217217788
JRMML-002001733	217217790
JRMML-002001734	217217792
JRMML-002001735	217217794
JRMML-002001736	217217796
JRMML-002001737	217217798
JRMML-002001738	217217800
JRMML-002001739	217217802
JRMML-002001740	217217804
JRMML-002001741	217217806
JRMML-002001742	217217808
JRMML-002001743	217217810
JRMML-002001744	217217812
JRMML-002001745	217217814
JRMML-002001746	217217816
JRMML-002001747	217217818
JRMML-002001748	217217820
JRMML-002001749	217217822
JRMML-002001750	217217824
JRMML-002001751	217217826
JRMML-002001752	217217828
JRMML-002001753	217217830
JRMML-002001754	217217832
JRMML-002001755	217217834
JRMML-002001756	217217836
JRMML-002001757	217217838
JRMML-002001758	217217840
JRMML-002001759	217217842
JRMML-002001760	217217844
JRMML-002001761	217217846
JRMML-002001762	217217848
JRMML-002001763	217217850
JRMML-002001764	217217854
JRMML-002001765	217217855
JRMML-002001766	217217857
JRMML-002001767	217217859
JRMML-002001768	217217861
JRMML-002001769	217217863
JRMML-002001770	217217865
JRMML-002001771	217217867
JRMML-002001772	217217869
JRMML-002001773	217217871
JRMML-002001774	217217873
JRMML-002001775	217217875
JRMML-002001776	217217877
JRMML-002001777	217217879
JRMML-002001778	217217881
JRMML-002001779	217217883
JRMML-002001780	217217885
JRMML-002001781	217217887
JRMML-002001782	217217889
JRMML-002001783	217217891
JRMML-002001784	217217893
JRMML-002001785	217217895
JRMML-002001786	217217897
JRMML-002001787	217217899
JRMML-002001788	217217901
JRMML-002001789	217217903
JRMML-002001790	217217905
JRMML-002001791	217217907
JRMML-002001792	217217909
JRMML-002001793	217217911
JRMML-002001794	217217913
JRMML-002001795	217217915
JRMML-002001796	217217917
JRMML-002001797	217217919
JRMML-002001798	217217921
JRMML-002001799	217217923
JRMML-002001800	217217925
JRMML-002001801	217217927
JRMML-002001802	217217929
JRMML-002001803	217217931
JRMML-002001804	217217933
JRMML-002001805	217217935
JRMML-002001806	217217937
JRMML-002001807	217217939
JRMML-002001808	217217941
JRMML-002001809	217217943
JRMML-002001810	217217945
JRMML-002001811	217217947
JRMML-002001812	217217949
JRMML-002001813	217217951
JRMML-002001814	217217953
JRMML-002001815	217217955
JRMML-002001816	217217957
JRMML-002001817	217217959
JRMML-002001818	217217961
JRMML-002001819	217217963
JRMML-002001820	217217965
JRMML-002001821	217217967
JRMML-002001822	217217969
JRMML-002001823	217217971
JRMML-002001824	217217973
JRMML-002001825	217217975
JRMML-002001826	217217977
JRMML-002001827	217217979
JRMML-002001828	217217981
JRMML-002001829	217217983
JRMML-002001830	217217985
JRMML-002001831	217217987
JRMML-002001832	217217989
JRMML-002001833	217217991
JRMML-002001834	217217993
JRMML-002001835	217217995
JRMML-002001836	217217997
JRMML-002001837	217217999
JRMML-002001838	217218001
JRMML-002001839	217218003
JRMML-002001840	217218005
JRMML-002001841	217218007
JRMML-002001842	217218009
JRMML-002001843	217218011
JRMML-002001844	217218013
JRMML-002001845	217218015
JRMML-002001846	217218017
JRMML-002001847	217218019
JRMML-002001848	217218021
JRMML-002001849	217218023
JRMML-002001850	217218025
JRMML-002001851	217218027
JRMML-002001852	217218029
JRMML-002001853	217218031
JRMML-002001854	217218033
JRMML-002001855	217218035
JRMML-002001856	217218037
JRMML-002001857	217218039
JRMML-002001858	217218041
JRMML-002001859	217218043
JRMML-002001860	217218045
JRMML-002001861	217218047
JRMML-002001862	217218049
JRMML-002001863	217218051
JRMML-002001864	217218053
JRMML-002001865	217218055
JRMML-002001866	217218057
JRMML-002001867	217218059
JRMML-002001868	217218061
JRMML-002001869	217218063
JRMML-002001870	217218065
JRMML-002001871	217218067
JRMML-002001872	217218069
JRMML-002001873	217218071
JRMML-002001874	217218073
JRMML-002001875	217218075
JRMML-002001876	217218077
JRMML-002001877	217218079
JRMML-002001878	217218081
JRMML-002001879	217218083
JRMML-002001880	217218085
JRMML-002001881	217218087
JRMML-002001882	217218089
JRMML-002001883	217218091
JRMML-002001884	217218093
JRMML-002001885	217218095
JRMML-002001886	217218097
JRMML-002001887	217218099
JRMML-002001888	217218101
JRMML-002001889	217218103
JRMML-002001890	217218105
JRMML-002001891	217218107
JRMML-002001892	217218109
JRMML-002001893	217218111
JRMML-002001894	217218113
JRMML-002001895	217218115
JRMML-002001896	217218117
JRMML-002001897	217218119
JRMML-002001898	217218121
JRMML-002001899	217218123
JRMML-002001900	217218125
JRMML-002001901	217218127
JRMML-002001902	217218129
JRMML-002001903	217218131
JRMML-002001904	217218133
JRMML-002001905	217218135
JRMML-002001906	217218137
JRMML-002001907	217218139
JRMML-002001908	217218141
JRMML-002001909	217218143
JRMML-002001910	217218145
JRMML-002001911	217218147
JRMML-002001912	217218149
JRMML-002001913	217218151
JRMML-002001914	217218153
JRMML-002001915	217218155
JRMML-002001916	217218157
JRMML-002001917	217218159
JRMML-002001918	217218161
JRMML-002001919	217218163
JRMML-002001920	217218165
JRMML-002001921	217218167
JRMML-002001922	217218169
JRMML-002001923	217218171
JRMML-002001924	217218173
JRMML-002001925	217218175
JRMML-002001926	217218177
JRMML-002001927	217218179
JRMML-002001928	217218181
JRMML-002001929	217218183
JRMML-002001930	217218185
JRMML-002001931	217218187
JRMML-002001932	217218189
JRMML-002001933	217218191
JRMML-002001934	217218193
JRMML-002001935	217218195
JRMML-002001936	217218197
JRMML-002001937	217218199
JRMML-002001938	217218201
JRMML-002001939	217218203
JRMML-002001940	217218205
JRMML-002001941	217218207
JRMML-002001942	217218209
JRMML-002001943	217218211
JRMML-002001944	217218213
JRMML-002001945	217218215
JRMML-002001946	217218217
JRMML-002001947	217218219
JRMML-002001948	217218221
JRMML-002001949	217218223
JRMML-002001950	217218225
JRMML-002001951	217218227
JRMML-002001952	217218229
JRMML-002001953	217218231
JRMML-002001954	217218233
JRMML-002001955	217218235
JRMML-002001956	217218237
JRMML-002001957	217218239
JRMML-002001958	217218241
JRMML-002001959	217218243
JRMML-002001960	217218245
JRMML-002001961	217218247
JRMML-002001962	217218249
JRMML-002001963	217218251
JRMML-002001964	217218253
JRMML-002001965	217218255
JRMML-002001966	217218257
JRMML-002001967	217218259
JRMML-002001968	217218261
JRMML-002001969	217218263
JRMML-002001970	217218265
JRMML-002001971	217218267
JRMML-002001972	217218269
JRMML-002001973	217218271
JRMML-002001974	217218273
JRMML-002001975	217218275
JRMML-002001976	217218277
JRMML-002001977	217218279
JRMML-002001978	217218281
JRMML-002001979	217218283
JRMML-002001980	217218285
JRMML-002001981	217218287
JRMML-002001982	217218289
JRMML-002001983	217218291
JRMML-002001984	217218293
JRMML-002001985	217218295
JRMML-002001986	217218297
JRMML-002001987	217218299
JRMML-002001988	217218301
JRMML-002001989	217218303
JRMML-002001990	217218305
JRMML-002001991	217218307
JRMML-002001992	217218309
JRMML-002001993	217218311
JRMML-002001994	217218313
JRMML-002001995	217218315
JRMML-002001996	217218317
JRMML-002001997	217218319
JRMML-002001998	217218321
JRMML-002001999	217218323
JRMML-002002000	217218325
JRMML-002002001	217218327
JRMML-002002002	217218329
JRMML-002002003	217218331
JRMML-002002004	217218333
JRMML-002002005	217218335
JRMML-002002006	217218337
JRMML-002002007	217218339
JRMML-002002008	217218341
JRMML-002002009	217218343
JRMML-002002010	217218345
JRMML-002002011	217218347
JRMML-002002012	217218349
JRMML-002002013	217218351
JRMML-002002014	217218353
JRMML-002002015	217218355
JRMML-002002016	217218357
JRMML-002002017	217218359
JRMML-002002018	217218361
JRMML-002002019	217218363
JRMML-002002020	217218365
JRMML-002002021	217218367
JRMML-002002022	217218369
JRMML-002002023	217218371
JRMML-002002024	217218373
JRMML-002002025	217218375
JRMML-002002026	217218377
JRMML-002002027	217218379
JRMML-002002028	217218381
JRMML-002002029	217218383
JRMML-002002030	217218385
JRMML-002002031	217218387
JRMML-002002032	217218389
JRMML-002002033	217218391
JRMML-002002034	217218393
JRMML-002002035	217218395
JRMML-002002036	217218397
JRMML-002002037	217218399
JRMML-002002038	217218401
JRMML-002002039	217218403
JRMML-002002040	217218405
JRMML-002002041	217218407
JRMML-002002042	217218409
JRMML-002002043	217218411
JRMML-002002044	217218413
[truncated: 498,000 more rows]
