# Supplementary material for: Characterization of single-nucleotide variation in Indian-origin rhesus macaques (Macaca mulatta)
Source: BMC Genomics. 2011 Jun 13;12:311. doi: 10.1186/1471-2164-12-311 (PMC3141668; doi:10.1186/1471-2164-12-311)
Supplement: Additional file 10 — Table S2, Additional file 10. Part 6 of dbSNP ss numbers for validated rhesus macaque SNPs. The sixth part of six of a table listing of all of the ss numbers from submission of the validated rhesus macaque SNPs to dbSNP. The ss numbers are not contiguous throughout the full set of 3,038,166 SNPs. [file 1471-2164-12-311-S10.TXT]

JRMML-002500045	316263202
JRMML-002500046	316263203
JRMML-002500047	316263204
JRMML-002500048	316263205
JRMML-002500049	316263206
JRMML-002500050	316263207
JRMML-002500051	316263208
JRMML-002500052	316263209
JRMML-002500053	316263210
JRMML-002500054	316263211
JRMML-002500055	316263212
JRMML-002500056	316263213
JRMML-002500057	316263214
JRMML-002500058	316263215
JRMML-002500059	316263216
JRMML-002500060	316263217
JRMML-002500061	316263218
JRMML-002500062	316263219
JRMML-002500063	316263220
JRMML-002500064	316263221
JRMML-002500065	316263222
JRMML-002500066	316263223
JRMML-002500067	316263224
JRMML-002500068	316263225
JRMML-002500069	316263226
JRMML-002500070	316263227
JRMML-002500071	316263228
JRMML-002500072	316263229
JRMML-002500073	316263230
JRMML-002500074	316263231
JRMML-002500075	316263232
JRMML-002500076	316263233
JRMML-002500077	316263234
JRMML-002500078	316263235
JRMML-002500079	316263236
JRMML-002500080	316263237
JRMML-002500081	316263238
JRMML-002500082	316263239
JRMML-002500083	316263240
JRMML-002500084	316263241
JRMML-002500085	316263242
JRMML-002500086	316263243
JRMML-002500087	316263244
JRMML-002500088	316263245
JRMML-002500089	316263246
JRMML-002500090	316263247
JRMML-002500091	316263248
JRMML-002500092	316263249
JRMML-002500093	316263250
JRMML-002500094	316263251
JRMML-002500095	316263252
JRMML-002500096	316263253
JRMML-002500097	316263254
JRMML-002500098	316263255
JRMML-002500099	316263256
JRMML-002500100	316263257
JRMML-002500101	316263258
JRMML-002500102	316263259
JRMML-002500103	316263260
JRMML-002500104	316263261
JRMML-002500105	316263262
JRMML-002500106	316263263
JRMML-002500107	316263264
JRMML-002500108	316263265
JRMML-002500109	316263266
JRMML-002500110	316263267
JRMML-002500111	316263268
JRMML-002500112	316263269
JRMML-002500113	316263270
JRMML-002500114	316263271
JRMML-002500115	316263272
JRMML-002500116	316263273
JRMML-002500117	316263274
JRMML-002500118	316263275
JRMML-002500119	316263276
JRMML-002500120	316263277
JRMML-002500121	316263278
JRMML-002500122	316263279
JRMML-002500123	316263280
JRMML-002500124	316263281
JRMML-002500125	316263282
JRMML-002500126	316263283
JRMML-002500127	316263284
JRMML-002500128	316263285
JRMML-002500129	316263286
JRMML-002500130	316263287
JRMML-002500131	316263288
JRMML-002500132	316263289
JRMML-002500133	316263290
JRMML-002500134	316263291
JRMML-002500135	316263292
JRMML-002500136	316263293
JRMML-002500137	316263294
JRMML-002500138	316263295
JRMML-002500139	316263296
JRMML-002500140	316263297
JRMML-002500141	316263298
JRMML-002500142	316263299
JRMML-002500143	316263300
JRMML-002500144	316263301
JRMML-002500145	316263302
JRMML-002500146	316263303
JRMML-002500147	316263304
JRMML-002500148	316263305
JRMML-002500149	316263306
JRMML-002500150	316263307
JRMML-002500151	316263308
JRMML-002500152	316263309
JRMML-002500153	316263310
JRMML-002500154	316263311
JRMML-002500155	316263312
JRMML-002500156	316263313
JRMML-002500157	316263314
JRMML-002500158	316263315
JRMML-002500159	316263316
JRMML-002500160	316263317
JRMML-002500161	316263318
JRMML-002500162	316263319
JRMML-002500163	316263320
JRMML-002500164	316263321
JRMML-002500165	316263322
JRMML-002500166	316263323
JRMML-002500167	316263324
JRMML-002500168	316263325
JRMML-002500169	316263326
JRMML-002500170	316263327
JRMML-002500171	316263328
JRMML-002500172	316263329
JRMML-002500173	316263330
JRMML-002500174	316263331
JRMML-002500175	316263332
JRMML-002500176	316263333
JRMML-002500177	316263334
JRMML-002500178	316263335
JRMML-002500179	316263336
JRMML-002500180	316263337
JRMML-002500181	316263338
JRMML-002500182	316263339
JRMML-002500183	316263340
JRMML-002500184	316263341
JRMML-002500185	316263342
JRMML-002500186	316263343
JRMML-002500187	316263344
JRMML-002500188	316263345
JRMML-002500189	316263346
JRMML-002500190	316263347
JRMML-002500191	316263348
JRMML-002500192	316263349
JRMML-002500193	316263350
JRMML-002500194	316263351
JRMML-002500195	316263352
JRMML-002500196	316263353
JRMML-002500197	316263354
JRMML-002500198	316263355
JRMML-002500199	316263356
JRMML-002500200	316263357
JRMML-002500201	316263358
JRMML-002500202	316263359
JRMML-002500203	316263360
JRMML-002500204	316263361
JRMML-002500205	316263362
JRMML-002500206	316263363
JRMML-002500207	316263364
JRMML-002500208	316263365
JRMML-002500209	316263366
JRMML-002500210	316263367
JRMML-002500211	316263368
JRMML-002500212	316263369
JRMML-002500213	316263370
JRMML-002500214	316263371
JRMML-002500215	316263372
JRMML-002500216	316263373
JRMML-002500217	316263374
JRMML-002500218	316263375
JRMML-002500219	316263376
JRMML-002500220	316263377
JRMML-002500221	316263378
JRMML-002500222	316263379
JRMML-002500223	316263380
JRMML-002500224	316263381
JRMML-002500225	316263382
JRMML-002500226	316263383
JRMML-002500227	316263384
JRMML-002500228	316263385
JRMML-002500229	316263386
JRMML-002500230	316263387
JRMML-002500231	316263388
JRMML-002500232	316263389
JRMML-002500233	316263390
JRMML-002500234	316263391
JRMML-002500235	316263392
JRMML-002500236	316263393
JRMML-002500237	316263394
JRMML-002500238	316263395
JRMML-002500239	316263396
JRMML-002500240	316263397
JRMML-002500241	316263398
JRMML-002500242	316263399
JRMML-002500243	316263400
JRMML-002500244	316263401
JRMML-002500245	316263402
JRMML-002500246	316263403
JRMML-002500247	316263404
JRMML-002500248	316263405
JRMML-002500249	316263406
JRMML-002500250	316263407
JRMML-002500251	316263408
JRMML-002500252	316263409
JRMML-002500253	316263410
JRMML-002500254	316263411
JRMML-002500255	316263412
JRMML-002500256	316263413
JRMML-002500257	316263414
JRMML-002500258	316263415
JRMML-002500259	316263416
JRMML-002500260	316263417
JRMML-002500261	316263418
JRMML-002500262	316263419
JRMML-002500263	316263420
JRMML-002500264	316263421
JRMML-002500265	316263422
JRMML-002500266	316263423
JRMML-002500267	316263424
JRMML-002500268	316263425
JRMML-002500269	316263426
JRMML-002500270	316263427
JRMML-002500271	316263428
JRMML-002500272	316263429
JRMML-002500273	316263430
JRMML-002500274	316263431
JRMML-002500275	316263432
JRMML-002500276	316263433
JRMML-002500277	316263434
JRMML-002500278	316263435
JRMML-002500279	316263436
JRMML-002500280	316263437
JRMML-002500281	316263438
JRMML-002500282	316263439
JRMML-002500283	316263440
JRMML-002500284	316263441
JRMML-002500285	316263442
JRMML-002500286	316263443
JRMML-002500287	316263444
JRMML-002500288	316263445
JRMML-002500289	316263446
JRMML-002500290	316263447
JRMML-002500291	316263448
JRMML-002500292	316263449
JRMML-002500293	316263450
JRMML-002500294	316263451
JRMML-002500295	316263452
JRMML-002500296	316263453
JRMML-002500297	316263454
JRMML-002500298	316263455
JRMML-002500299	316263456
JRMML-002500300	316263457
JRMML-002500301	316263458
JRMML-002500302	316263459
JRMML-002500303	316263460
JRMML-002500304	316263461
JRMML-002500305	316263462
JRMML-002500306	316263463
JRMML-002500307	316263464
JRMML-002500308	316263465
JRMML-002500309	316263466
JRMML-002500310	316263467
JRMML-002500311	316263468
JRMML-002500312	316263469
JRMML-002500313	316263470
JRMML-002500314	316263471
JRMML-002500315	316263472
JRMML-002500316	316263473
JRMML-002500317	316263474
JRMML-002500318	316263475
JRMML-002500319	316263476
JRMML-002500320	316263477
JRMML-002500321	316263478
JRMML-002500322	316263479
JRMML-002500323	316263480
JRMML-002500324	316263481
JRMML-002500325	316263482
JRMML-002500326	316263483
JRMML-002500327	316263484
JRMML-002500328	316263485
JRMML-002500329	316263486
JRMML-002500330	316263487
JRMML-002500331	316263488
JRMML-002500332	316263489
JRMML-002500333	316263490
JRMML-002500334	316263491
JRMML-002500335	316263492
JRMML-002500336	316263493
JRMML-002500337	316263494
JRMML-002500338	316263495
JRMML-002500339	316263496
JRMML-002500340	316263497
JRMML-002500341	316263498
JRMML-002500342	316263499
JRMML-002500343	316263500
JRMML-002500344	316263501
JRMML-002500345	316263502
JRMML-002500346	316263503
JRMML-002500347	316263504
JRMML-002500348	316263505
JRMML-002500349	316263506
JRMML-002500350	316263507
JRMML-002500351	316263508
JRMML-002500352	316263509
JRMML-002500353	316263510
JRMML-002500354	316263511
JRMML-002500355	316263512
JRMML-002500356	316263513
JRMML-002500357	316263514
JRMML-002500358	316263515
JRMML-002500359	316263516
JRMML-002500360	316263517
JRMML-002500361	316263518
JRMML-002500362	316263519
JRMML-002500363	316263520
JRMML-002500364	316263521
JRMML-002500365	316263522
JRMML-002500366	316263523
JRMML-002500367	316263524
JRMML-002500368	316263525
JRMML-002500369	316263526
JRMML-002500370	316263527
JRMML-002500371	316263528
JRMML-002500372	316263529
JRMML-002500373	316263530
JRMML-002500374	316263531
JRMML-002500375	316263532
JRMML-002500376	316263533
JRMML-002500377	316263534
JRMML-002500378	316263535
JRMML-002500379	316263536
JRMML-002500380	316263537
JRMML-002500381	316263538
JRMML-002500382	316263539
JRMML-002500383	316263540
JRMML-002500384	316263541
JRMML-002500385	316263542
JRMML-002500386	316263543
JRMML-002500387	316263544
JRMML-002500388	316263545
JRMML-002500389	316263546
JRMML-002500390	316263547
JRMML-002500391	316263548
JRMML-002500392	316263549
JRMML-002500393	316263550
JRMML-002500394	316263551
JRMML-002500395	316263552
JRMML-002500396	316263553
JRMML-002500397	316263554
JRMML-002500398	316263555
JRMML-002500399	316263556
JRMML-002500400	316263557
JRMML-002500401	316263558
JRMML-002500402	316263559
JRMML-002500403	316263560
JRMML-002500404	316263561
JRMML-002500405	316263562
JRMML-002500406	316263563
JRMML-002500407	316263564
JRMML-002500408	316263565
JRMML-002500409	316263566
JRMML-002500410	316263567
JRMML-002500411	316263568
JRMML-002500412	316263569
JRMML-002500413	316263570
JRMML-002500414	316263571
JRMML-002500415	316263572
JRMML-002500416	316263573
JRMML-002500417	316263574
JRMML-002500418	316263575
JRMML-002500419	316263576
JRMML-002500420	316263577
JRMML-002500421	316263578
JRMML-002500422	316263579
JRMML-002500423	316263580
JRMML-002500424	316263581
JRMML-002500425	316263582
JRMML-002500426	316263583
JRMML-002500427	316263584
JRMML-002500428	316263585
JRMML-002500429	316263586
JRMML-002500430	316263587
JRMML-002500431	316263588
JRMML-002500432	316263589
JRMML-002500433	316263590
JRMML-002500434	316263591
JRMML-002500435	316263592
JRMML-002500436	316263593
JRMML-002500437	316263594
JRMML-002500438	316263595
JRMML-002500439	316263596
JRMML-002500440	316263597
JRMML-002500441	316263598
JRMML-002500442	316263599
JRMML-002500443	316263600
JRMML-002500444	316263601
JRMML-002500445	316263602
JRMML-002500446	316263603
JRMML-002500447	316263604
JRMML-002500448	316263605
JRMML-002500449	316263606
JRMML-002500450	316263607
JRMML-002500451	316263608
JRMML-002500452	316263609
JRMML-002500453	316263610
JRMML-002500454	316263611
JRMML-002500455	316263612
JRMML-002500456	316263613
JRMML-002500457	316263614
JRMML-002500458	316263615
JRMML-002500459	316263616
JRMML-002500460	316263617
JRMML-002500461	316263618
JRMML-002500462	316263619
JRMML-002500463	316263620
JRMML-002500464	316263621
JRMML-002500465	316263622
JRMML-002500466	316263623
JRMML-002500467	316263624
JRMML-002500468	316263625
JRMML-002500469	316263626
JRMML-002500470	316263627
JRMML-002500471	316263628
JRMML-002500472	316263629
JRMML-002500473	316263630
JRMML-002500474	316263631
JRMML-002500475	316263632
JRMML-002500476	316263633
JRMML-002500477	316263634
JRMML-002500478	316263635
JRMML-002500479	316263636
JRMML-002500480	316263637
JRMML-002500481	316263638
JRMML-002500482	316263639
JRMML-002500483	316263640
JRMML-002500484	316263641
JRMML-002500485	316263642
JRMML-002500486	316263643
JRMML-002500487	316263644
JRMML-002500488	316263645
JRMML-002500489	316263646
JRMML-002500490	316263647
JRMML-002500491	316263648
JRMML-002500492	316263649
JRMML-002500493	316263650
JRMML-002500494	316263651
JRMML-002500495	316263652
JRMML-002500496	316263653
JRMML-002500497	316263654
JRMML-002500498	316263655
JRMML-002500499	316263656
JRMML-002500500	316263657
JRMML-002500501	316263658
JRMML-002500502	316263659
JRMML-002500503	316263660
JRMML-002500504	316263661
JRMML-002500505	316263662
JRMML-002500506	316263663
JRMML-002500507	316263664
JRMML-002500508	316263665
JRMML-002500509	316263666
JRMML-002500510	316263667
JRMML-002500511	316263668
JRMML-002500512	316263669
JRMML-002500513	316263670
JRMML-002500514	316263671
JRMML-002500515	316263672
JRMML-002500516	316263673
JRMML-002500517	316263674
JRMML-002500518	316263675
JRMML-002500519	316263676
JRMML-002500520	316263677
JRMML-002500521	316263678
JRMML-002500522	316263679
JRMML-002500523	316263680
JRMML-002500524	316263681
JRMML-002500525	316263682
JRMML-002500526	316263683
JRMML-002500527	316263684
JRMML-002500528	316263685
JRMML-002500529	316263686
JRMML-002500530	316263687
JRMML-002500531	316263688
JRMML-002500532	316263689
JRMML-002500533	316263690
JRMML-002500534	316263691
JRMML-002500535	316263692
JRMML-002500536	316263693
JRMML-002500537	316263694
JRMML-002500538	316263695
JRMML-002500539	316263696
JRMML-002500540	316263697
JRMML-002500541	316263698
JRMML-002500542	316263699
JRMML-002500543	316263700
JRMML-002500544	316263701
JRMML-002500545	316263702
JRMML-002500546	316263703
JRMML-002500547	316263704
JRMML-002500548	316263705
JRMML-002500549	316263706
JRMML-002500550	316263707
JRMML-002500551	316263708
JRMML-002500552	316263709
JRMML-002500553	316263710
JRMML-002500554	316263711
JRMML-002500555	316263712
JRMML-002500556	316263713
JRMML-002500557	316263714
JRMML-002500558	316263715
JRMML-002500559	316263716
JRMML-002500560	316263717
JRMML-002500561	316263718
JRMML-002500562	316263719
JRMML-002500563	316263720
JRMML-002500564	316263721
JRMML-002500565	316263722
JRMML-002500566	316263723
JRMML-002500567	316263724
JRMML-002500568	316263725
JRMML-002500569	316263726
JRMML-002500570	316263727
JRMML-002500571	316263728
JRMML-002500572	316263729
JRMML-002500573	316263730
JRMML-002500574	316263731
JRMML-002500575	316263732
JRMML-002500576	316263733
JRMML-002500577	316263734
JRMML-002500578	316263735
JRMML-002500579	316263736
JRMML-002500580	316263737
JRMML-002500581	316263738
JRMML-002500582	316263739
JRMML-002500583	316263740
JRMML-002500584	316263741
JRMML-002500585	316263742
JRMML-002500586	316263743
JRMML-002500587	316263744
JRMML-002500588	316263745
JRMML-002500589	316263746
JRMML-002500590	316263747
JRMML-002500591	316263748
JRMML-002500592	316263749
JRMML-002500593	316263750
JRMML-002500594	316263751
JRMML-002500595	316263752
JRMML-002500596	316263753
JRMML-002500597	316263754
JRMML-002500598	316263755
JRMML-002500599	316263756
JRMML-002500600	316263757
JRMML-002500601	316263758
JRMML-002500602	316263759
JRMML-002500603	316263760
JRMML-002500604	316263761
JRMML-002500605	316263762
JRMML-002500606	316263763
JRMML-002500607	316263764
JRMML-002500608	316263765
JRMML-002500609	316263766
JRMML-002500610	316263767
JRMML-002500611	316263768
JRMML-002500612	316263769
JRMML-002500613	316263770
JRMML-002500614	316263771
JRMML-002500615	316263772
JRMML-002500616	316263773
JRMML-002500617	316263774
JRMML-002500618	316263775
JRMML-002500619	316263776
JRMML-002500620	316263777
JRMML-002500621	316263778
JRMML-002500622	316263779
JRMML-002500623	316263780
JRMML-002500624	316263781
JRMML-002500625	316263782
JRMML-002500626	316263783
JRMML-002500627	316263784
JRMML-002500628	316263785
JRMML-002500629	316263786
JRMML-002500630	316263787
JRMML-002500631	316263788
JRMML-002500632	316263789
JRMML-002500633	316263790
JRMML-002500634	316263791
JRMML-002500635	316263792
JRMML-002500636	316263793
JRMML-002500637	316263794
JRMML-002500638	316263795
JRMML-002500639	316263796
JRMML-002500640	316263797
JRMML-002500641	316263798
JRMML-002500642	316263799
JRMML-002500643	316263800
JRMML-002500644	316263801
JRMML-002500645	316263802
JRMML-002500646	316263803
JRMML-002500647	316263804
JRMML-002500648	316263805
JRMML-002500649	316263806
JRMML-002500650	316263807
JRMML-002500651	316263808
JRMML-002500652	316263809
JRMML-002500653	316263810
JRMML-002500654	316263811
JRMML-002500655	316263812
JRMML-002500656	316263813
JRMML-002500657	316263814
JRMML-002500658	316263815
JRMML-002500659	316263816
JRMML-002500660	316263817
JRMML-002500661	316263818
JRMML-002500662	316263819
JRMML-002500663	316263820
JRMML-002500664	316263821
JRMML-002500665	316263822
JRMML-002500666	316263823
JRMML-002500667	316263824
JRMML-002500668	316263825
JRMML-002500669	316263826
JRMML-002500670	316263827
JRMML-002500671	316263828
JRMML-002500672	316263829
JRMML-002500673	316263830
JRMML-002500674	316263831
JRMML-002500675	316263832
JRMML-002500676	316263833
JRMML-002500677	316263834
JRMML-002500678	316263835
JRMML-002500679	316263836
JRMML-002500680	316263837
JRMML-002500681	316263838
JRMML-002500682	316263839
JRMML-002500683	316263840
JRMML-002500684	316263841
JRMML-002500685	316263842
JRMML-002500686	316263843
JRMML-002500687	316263844
JRMML-002500688	316263845
JRMML-002500689	316263846
JRMML-002500690	316263847
JRMML-002500691	316263848
JRMML-002500692	316263849
JRMML-002500693	316263850
JRMML-002500694	316263851
JRMML-002500695	316263852
JRMML-002500696	316263853
JRMML-002500697	316263854
JRMML-002500698	316263855
JRMML-002500699	316263856
JRMML-002500700	316263857
JRMML-002500701	316263858
JRMML-002500702	316263859
JRMML-002500703	316263860
JRMML-002500704	316263861
JRMML-002500705	316263862
JRMML-002500706	316263863
JRMML-002500707	316263864
JRMML-002500708	316263865
JRMML-002500709	316263866
JRMML-002500710	316263867
JRMML-002500711	316263868
JRMML-002500712	316263869
JRMML-002500713	316263870
JRMML-002500714	316263871
JRMML-002500715	316263872
JRMML-002500716	316263873
JRMML-002500717	316263874
JRMML-002500718	316263875
JRMML-002500719	316263876
JRMML-002500720	316263877
JRMML-002500721	316263878
JRMML-002500722	316263879
JRMML-002500723	316263880
JRMML-002500724	316263881
JRMML-002500725	316263882
JRMML-002500726	316263883
JRMML-002500727	316263884
JRMML-002500728	316263885
JRMML-002500729	316263886
JRMML-002500730	316263887
JRMML-002500731	316263888
JRMML-002500732	316263889
JRMML-002500733	316263890
JRMML-002500734	316263891
JRMML-002500735	316263892
JRMML-002500736	316263893
JRMML-002500737	316263894
JRMML-002500738	316263895
JRMML-002500739	316263896
JRMML-002500740	316263897
JRMML-002500741	316263898
JRMML-002500742	316263899
JRMML-002500743	316263900
JRMML-002500744	316263901
JRMML-002500745	316263902
JRMML-002500746	316263903
JRMML-002500747	316263904
JRMML-002500748	316263905
JRMML-002500749	316263906
JRMML-002500750	316263907
JRMML-002500751	316263908
JRMML-002500752	316263909
JRMML-002500753	316263910
JRMML-002500754	316263911
JRMML-002500755	316263912
JRMML-002500756	316263913
JRMML-002500757	316263914
JRMML-002500758	316263915
JRMML-002500759	316263916
JRMML-002500760	316263917
JRMML-002500761	316263918
JRMML-002500762	316263919
JRMML-002500763	316263920
JRMML-002500764	316263921
JRMML-002500765	316263922
JRMML-002500766	316263923
JRMML-002500767	316263924
JRMML-002500768	316263925
JRMML-002500769	316263926
JRMML-002500770	316263927
JRMML-002500771	316263928
JRMML-002500772	316263929
JRMML-002500773	316263930
JRMML-002500774	316263931
JRMML-002500775	316263932
JRMML-002500776	316263933
JRMML-002500777	316263934
JRMML-002500778	316263935
JRMML-002500779	316263936
JRMML-002500780	316263937
JRMML-002500781	316263938
JRMML-002500782	316263939
JRMML-002500783	316263940
JRMML-002500784	316263941
JRMML-002500785	316263942
JRMML-002500786	316263943
JRMML-002500787	316263944
JRMML-002500788	316263945
JRMML-002500789	316263946
JRMML-002500790	316263947
JRMML-002500791	316263948
JRMML-002500792	316263949
JRMML-002500793	316263950
JRMML-002500794	316263951
JRMML-002500795	316263952
JRMML-002500796	316263953
JRMML-002500797	316263954
JRMML-002500798	316263955
JRMML-002500799	316263956
JRMML-002500800	316263957
JRMML-002500801	316263958
JRMML-002500802	316263959
JRMML-002500803	316263960
JRMML-002500804	316263961
JRMML-002500805	316263962
JRMML-002500806	316263963
JRMML-002500807	316263964
JRMML-002500808	316263965
JRMML-002500809	316263966
JRMML-002500810	316263967
JRMML-002500811	316263968
JRMML-002500812	316263969
JRMML-002500813	316263970
JRMML-002500814	316263971
JRMML-002500815	316263972
JRMML-002500816	316263973
JRMML-002500817	316263974
JRMML-002500818	316263975
JRMML-002500819	316263976
JRMML-002500820	316263977
JRMML-002500821	316263978
JRMML-002500822	316263979
JRMML-002500823	316263980
JRMML-002500824	316263981
JRMML-002500825	316263982
JRMML-002500826	316263983
JRMML-002500827	316263984
JRMML-002500828	316263985
JRMML-002500829	316263986
JRMML-002500830	316263987
JRMML-002500831	316263988
JRMML-002500832	316263989
JRMML-002500833	316263990
JRMML-002500834	316263991
JRMML-002500835	316263992
JRMML-002500836	316263993
JRMML-002500837	316263994
JRMML-002500838	316263995
JRMML-002500839	316263996
JRMML-002500840	316263997
JRMML-002500841	316263998
JRMML-002500842	316263999
JRMML-002500843	316264000
JRMML-002500844	316264001
JRMML-002500845	316264002
JRMML-002500846	316264003
JRMML-002500847	316264004
JRMML-002500848	316264005
JRMML-002500849	316264006
JRMML-002500850	316264007
JRMML-002500851	316264008
JRMML-002500852	316264009
JRMML-002500853	316264010
JRMML-002500854	316264011
JRMML-002500855	316264012
JRMML-002500856	316264013
JRMML-002500857	316264014
JRMML-002500858	316264015
JRMML-002500859	316264016
JRMML-002500860	316264017
JRMML-002500861	316264018
JRMML-002500862	316264019
JRMML-002500863	316264020
JRMML-002500864	316264021
JRMML-002500865	316264022
JRMML-002500866	316264023
JRMML-002500867	316264024
JRMML-002500868	316264025
JRMML-002500869	316264026
JRMML-002500870	316264027
JRMML-002500871	316264028
JRMML-002500872	316264029
JRMML-002500873	316264030
JRMML-002500874	316264031
JRMML-002500875	316264032
JRMML-002500876	316264033
JRMML-002500877	316264034
JRMML-002500878	316264035
JRMML-002500879	316264036
JRMML-002500880	316264037
JRMML-002500881	316264038
JRMML-002500882	316264039
JRMML-002500883	316264040
JRMML-002500884	316264041
JRMML-002500885	316264042
JRMML-002500886	316264043
JRMML-002500887	316264044
JRMML-002500888	316264045
JRMML-002500889	316264046
JRMML-002500890	316264047
JRMML-002500891	316264048
JRMML-002500892	316264049
JRMML-002500893	316264050
JRMML-002500894	316264051
JRMML-002500895	316264052
JRMML-002500896	316264053
JRMML-002500897	316264054
JRMML-002500898	316264055
JRMML-002500899	316264056
JRMML-002500900	316264057
JRMML-002500901	316264058
JRMML-002500902	316264059
JRMML-002500903	316264060
JRMML-002500904	316264061
JRMML-002500905	316264062
JRMML-002500906	316264063
JRMML-002500907	316264064
JRMML-002500908	316264065
JRMML-002500909	316264066
JRMML-002500910	316264067
JRMML-002500911	316264068
JRMML-002500912	316264069
JRMML-002500913	316264070
JRMML-002500914	316264071
JRMML-002500915	316264072
JRMML-002500916	316264073
JRMML-002500917	316264074
JRMML-002500918	316264075
JRMML-002500919	316264076
JRMML-002500920	316264077
JRMML-002500921	316264078
JRMML-002500922	316264079
JRMML-002500923	316264080
JRMML-002500924	316264081
JRMML-002500925	316264082
JRMML-002500926	316264083
JRMML-002500927	316264084
JRMML-002500928	316264085
JRMML-002500929	316264086
JRMML-002500930	316264087
JRMML-002500931	316264088
JRMML-002500932	316264089
JRMML-002500933	316264090
JRMML-002500934	316264091
JRMML-002500935	316264092
JRMML-002500936	316264093
JRMML-002500937	316264094
JRMML-002500938	316264095
JRMML-002500939	316264096
JRMML-002500940	316264097
JRMML-002500941	316264098
JRMML-002500942	316264099
JRMML-002500943	316264100
JRMML-002500944	316264101
JRMML-002500945	316264102
JRMML-002500946	316264103
JRMML-002500947	316264104
JRMML-002500948	316264105
JRMML-002500949	316264106
JRMML-002500950	316264107
JRMML-002500951	316264108
JRMML-002500952	316264109
JRMML-002500953	316264110
JRMML-002500954	316264111
JRMML-002500955	316264112
JRMML-002500956	316264113
JRMML-002500957	316264114
JRMML-002500958	316264115
JRMML-002500959	316264116
JRMML-002500960	316264117
JRMML-002500961	316264118
JRMML-002500962	316264119
JRMML-002500963	316264120
JRMML-002500964	316264121
JRMML-002500965	316264122
JRMML-002500966	316264123
JRMML-002500967	316264124
JRMML-002500968	316264125
JRMML-002500969	316264126
JRMML-002500970	316264127
JRMML-002500971	316264128
JRMML-002500972	316264129
JRMML-002500973	316264130
JRMML-002500974	316264131
JRMML-002500975	316264132
JRMML-002500976	316264133
JRMML-002500977	316264134
JRMML-002500978	316264135
JRMML-002500979	316264136
JRMML-002500980	316264137
JRMML-002500981	316264138
JRMML-002500982	316264139
JRMML-002500983	316264140
JRMML-002500984	316264141
JRMML-002500985	316264142
JRMML-002500986	316264143
JRMML-002500987	316264144
JRMML-002500988	316264145
JRMML-002500989	316264146
JRMML-002500990	316264147
JRMML-002500991	316264148
JRMML-002500992	316264149
JRMML-002500993	316264150
JRMML-002500994	316264151
JRMML-002500995	316264152
JRMML-002500996	316264153
JRMML-002500997	316264154
JRMML-002500998	316264155
JRMML-002500999	316264156
JRMML-002501000	316264157
JRMML-002501001	316264158
JRMML-002501002	316264159
JRMML-002501003	316264160
JRMML-002501004	316264161
JRMML-002501005	316264162
JRMML-002501006	316264163
JRMML-002501007	316264164
JRMML-002501008	316264165
JRMML-002501009	316264166
JRMML-002501010	316264167
JRMML-002501011	316264168
JRMML-002501012	316264169
JRMML-002501013	316264170
JRMML-002501014	316264171
JRMML-002501015	316264172
JRMML-002501016	316264173
JRMML-002501017	316264174
JRMML-002501018	316264175
JRMML-002501019	316264176
JRMML-002501020	316264177
JRMML-002501021	316264178
JRMML-002501022	316264179
JRMML-002501023	316264180
JRMML-002501024	316264181
JRMML-002501025	316264182
JRMML-002501026	316264183
JRMML-002501027	316264184
JRMML-002501028	316264185
JRMML-002501029	316264186
JRMML-002501030	316264187
JRMML-002501031	316264188
JRMML-002501032	316264189
JRMML-002501033	316264190
JRMML-002501034	316264191
JRMML-002501035	316264192
JRMML-002501036	316264193
JRMML-002501037	316264194
JRMML-002501038	316264195
JRMML-002501039	316264196
JRMML-002501040	316264197
JRMML-002501041	316264198
JRMML-002501042	316264199
JRMML-002501043	316264200
JRMML-002501044	316264201
JRMML-002501045	316264202
JRMML-002501046	316264203
JRMML-002501047	316264204
JRMML-002501048	316264205
JRMML-002501049	316264206
JRMML-002501050	316264207
JRMML-002501051	316264208
JRMML-002501052	316264209
JRMML-002501053	316264210
JRMML-002501054	316264211
JRMML-002501055	316264212
JRMML-002501056	316264213
JRMML-002501057	316264214
JRMML-002501058	316264215
JRMML-002501059	316264216
JRMML-002501060	316264217
JRMML-002501061	316264218
JRMML-002501062	316264219
JRMML-002501063	316264220
JRMML-002501064	316264221
JRMML-002501065	316264222
JRMML-002501066	316264223
JRMML-002501067	316264224
JRMML-002501068	316264225
JRMML-002501069	316264226
JRMML-002501070	316264227
JRMML-002501071	316264228
JRMML-002501072	316264229
JRMML-002501073	316264230
JRMML-002501074	316264231
JRMML-002501075	316264232
JRMML-002501076	316264233
JRMML-002501077	316264234
JRMML-002501078	316264235
JRMML-002501079	316264236
JRMML-002501080	316264237
JRMML-002501081	316264238
JRMML-002501082	316264239
JRMML-002501083	316264240
JRMML-002501084	316264241
JRMML-002501085	316264242
JRMML-002501086	316264243
JRMML-002501087	316264244
JRMML-002501088	316264245
JRMML-002501089	316264246
JRMML-002501090	316264247
JRMML-002501091	316264248
JRMML-002501092	316264249
JRMML-002501093	316264250
JRMML-002501094	316264251
JRMML-002501095	316264252
JRMML-002501096	316264253
JRMML-002501097	316264254
JRMML-002501098	316264255
JRMML-002501099	316264256
JRMML-002501100	316264257
JRMML-002501101	316264258
JRMML-002501102	316264259
JRMML-002501103	316264260
JRMML-002501104	316264261
JRMML-002501105	316264262
JRMML-002501106	316264263
JRMML-002501107	316264264
JRMML-002501108	316264265
JRMML-002501109	316264266
JRMML-002501110	316264267
JRMML-002501111	316264268
JRMML-002501112	316264269
JRMML-002501113	316264270
JRMML-002501114	316264271
JRMML-002501115	316264272
JRMML-002501116	316264273
JRMML-002501117	316264274
JRMML-002501118	316264275
JRMML-002501119	316264276
JRMML-002501120	316264277
JRMML-002501121	316264278
JRMML-002501122	316264279
JRMML-002501123	316264280
JRMML-002501124	316264281
JRMML-002501125	316264282
JRMML-002501126	316264283
JRMML-002501127	316264284
JRMML-002501128	316264285
JRMML-002501129	316264286
JRMML-002501130	316264287
JRMML-002501131	316264288
JRMML-002501132	316264289
JRMML-002501133	316264290
JRMML-002501134	316264291
JRMML-002501135	316264292
JRMML-002501136	316264293
JRMML-002501137	316264294
JRMML-002501138	316264295
JRMML-002501139	316264296
JRMML-002501140	316264297
JRMML-002501141	316264298
JRMML-002501142	316264299
JRMML-002501143	316264300
JRMML-002501144	316264301
JRMML-002501145	316264302
JRMML-002501146	316264303
JRMML-002501147	316264304
JRMML-002501148	316264305
JRMML-002501149	316264306
JRMML-002501150	316264307
JRMML-002501151	316264308
JRMML-002501152	316264309
JRMML-002501153	316264310
JRMML-002501154	316264311
JRMML-002501155	316264312
JRMML-002501156	316264313
JRMML-002501157	316264314
JRMML-002501158	316264315
JRMML-002501159	316264316
JRMML-002501160	316264317
JRMML-002501161	316264318
JRMML-002501162	316264319
JRMML-002501163	316264320
JRMML-002501164	316264321
JRMML-002501165	316264322
JRMML-002501166	316264323
JRMML-002501167	316264324
JRMML-002501168	316264325
JRMML-002501169	316264326
JRMML-002501170	316264327
JRMML-002501171	316264328
JRMML-002501172	316264329
JRMML-002501173	316264330
JRMML-002501174	316264331
JRMML-002501175	316264332
JRMML-002501176	316264333
JRMML-002501177	316264334
JRMML-002501178	316264335
JRMML-002501179	316264336
JRMML-002501180	316264337
JRMML-002501181	316264338
JRMML-002501182	316264339
JRMML-002501183	316264340
JRMML-002501184	316264341
JRMML-002501185	316264342
JRMML-002501186	316264343
JRMML-002501187	316264344
JRMML-002501188	316264345
JRMML-002501189	316264346
JRMML-002501190	316264347
JRMML-002501191	316264348
JRMML-002501192	316264349
JRMML-002501193	316264350
JRMML-002501194	316264351
JRMML-002501195	316264352
JRMML-002501196	316264353
JRMML-002501197	316264354
JRMML-002501198	316264355
JRMML-002501199	316264356
JRMML-002501200	316264357
JRMML-002501201	316264358
JRMML-002501202	316264359
JRMML-002501203	316264360
JRMML-002501204	316264361
JRMML-002501205	316264362
JRMML-002501206	316264363
JRMML-002501207	316264364
JRMML-002501208	316264365
JRMML-002501209	316264366
JRMML-002501210	316264367
JRMML-002501211	316264368
JRMML-002501212	316264369
JRMML-002501213	316264370
JRMML-002501214	316264371
JRMML-002501215	316264372
JRMML-002501216	316264373
JRMML-002501217	316264374
JRMML-002501218	316264375
JRMML-002501219	316264376
JRMML-002501220	316264377
JRMML-002501221	316264378
JRMML-002501222	316264379
JRMML-002501223	316264380
JRMML-002501224	316264381
JRMML-002501225	316264382
JRMML-002501226	316264383
JRMML-002501227	316264384
JRMML-002501228	316264385
JRMML-002501229	316264386
JRMML-002501230	316264387
JRMML-002501231	316264388
JRMML-002501232	316264389
JRMML-002501233	316264390
JRMML-002501234	316264391
JRMML-002501235	316264392
JRMML-002501236	316264393
JRMML-002501237	316264394
JRMML-002501238	316264395
JRMML-002501239	316264396
JRMML-002501240	316264397
JRMML-002501241	316264398
JRMML-002501242	316264399
JRMML-002501243	316264400
JRMML-002501244	316264401
JRMML-002501245	316264402
JRMML-002501246	316264403
JRMML-002501247	316264404
JRMML-002501248	316264405
JRMML-002501249	316264406
JRMML-002501250	316264407
JRMML-002501251	316264408
JRMML-002501252	316264409
JRMML-002501253	316264410
JRMML-002501254	316264411
JRMML-002501255	316264412
JRMML-002501256	316264413
JRMML-002501257	316264414
JRMML-002501258	316264415
JRMML-002501259	316264416
JRMML-002501260	316264417
JRMML-002501261	316264418
JRMML-002501262	316264419
JRMML-002501263	316264420
JRMML-002501264	316264421
JRMML-002501265	316264422
JRMML-002501266	316264423
JRMML-002501267	316264424
JRMML-002501268	316264425
JRMML-002501269	316264426
JRMML-002501270	316264427
JRMML-002501271	316264428
JRMML-002501272	316264429
JRMML-002501273	316264430
JRMML-002501274	316264431
JRMML-002501275	316264432
JRMML-002501276	316264433
JRMML-002501277	316264434
JRMML-002501278	316264435
JRMML-002501279	316264436
JRMML-002501280	316264437
JRMML-002501281	316264438
JRMML-002501282	316264439
JRMML-002501283	316264440
JRMML-002501284	316264441
JRMML-002501285	316264442
JRMML-002501286	316264443
JRMML-002501287	316264444
JRMML-002501288	316264445
JRMML-002501289	316264446
JRMML-002501290	316264447
JRMML-002501291	316264448
JRMML-002501292	316264449
JRMML-002501293	316264450
JRMML-002501294	316264451
JRMML-002501295	316264452
JRMML-002501296	316264453
JRMML-002501297	316264454
JRMML-002501298	316264455
JRMML-002501299	316264456
JRMML-002501300	316264457
JRMML-002501301	316264458
JRMML-002501302	316264459
JRMML-002501303	316264460
JRMML-002501304	316264461
JRMML-002501305	316264462
JRMML-002501306	316264463
JRMML-002501307	316264464
JRMML-002501308	316264465
JRMML-002501309	316264466
JRMML-002501310	316264467
JRMML-002501311	316264468
JRMML-002501312	316264469
JRMML-002501313	316264470
JRMML-002501314	316264471
JRMML-002501315	316264472
JRMML-002501316	316264473
JRMML-002501317	316264474
JRMML-002501318	316264475
JRMML-002501319	316264476
JRMML-002501320	316264477
JRMML-002501321	316264478
JRMML-002501322	316264479
JRMML-002501323	316264480
JRMML-002501324	316264481
JRMML-002501325	316264482
JRMML-002501326	316264483
JRMML-002501327	316264484
JRMML-002501328	316264485
JRMML-002501329	316264486
JRMML-002501330	316264487
JRMML-002501331	316264488
JRMML-002501332	316264489
JRMML-002501333	316264490
JRMML-002501334	316264491
JRMML-002501335	316264492
JRMML-002501336	316264493
JRMML-002501337	316264494
JRMML-002501338	316264495
JRMML-002501339	316264496
JRMML-002501340	316264497
JRMML-002501341	316264498
JRMML-002501342	316264499
JRMML-002501343	316264500
JRMML-002501344	316264501
JRMML-002501345	316264502
JRMML-002501346	316264503
JRMML-002501347	316264504
JRMML-002501348	316264505
JRMML-002501349	316264506
JRMML-002501350	316264507
JRMML-002501351	316264508
JRMML-002501352	316264509
JRMML-002501353	316264510
JRMML-002501354	316264511
JRMML-002501355	316264512
JRMML-002501356	316264513
JRMML-002501357	316264514
JRMML-002501358	316264515
JRMML-002501359	316264516
JRMML-002501360	316264517
JRMML-002501361	316264518
JRMML-002501362	316264519
JRMML-002501363	316264520
JRMML-002501364	316264521
JRMML-002501365	316264522
JRMML-002501366	316264523
JRMML-002501367	316264524
JRMML-002501368	316264525
JRMML-002501369	316264526
JRMML-002501370	316264527
JRMML-002501371	316264528
JRMML-002501372	316264529
JRMML-002501373	316264530
JRMML-002501374	316264531
JRMML-002501375	316264532
JRMML-002501376	316264533
JRMML-002501377	316264534
JRMML-002501378	316264535
JRMML-002501379	316264536
JRMML-002501380	316264537
JRMML-002501381	316264538
JRMML-002501382	316264539
JRMML-002501383	316264540
JRMML-002501384	316264541
JRMML-002501385	316264542
JRMML-002501386	316264543
JRMML-002501387	316264544
JRMML-002501388	316264545
JRMML-002501389	316264546
JRMML-002501390	316264547
JRMML-002501391	316264548
JRMML-002501392	316264549
JRMML-002501393	316264550
JRMML-002501394	316264551
JRMML-002501395	316264552
JRMML-002501396	316264553
JRMML-002501397	316264554
JRMML-002501398	316264555
JRMML-002501399	316264556
JRMML-002501400	316264557
JRMML-002501401	316264558
JRMML-002501402	316264559
JRMML-002501403	316264560
JRMML-002501404	316264561
JRMML-002501405	316264562
JRMML-002501406	316264563
JRMML-002501407	316264564
JRMML-002501408	316264565
JRMML-002501409	316264566
JRMML-002501410	316264567
JRMML-002501411	316264568
JRMML-002501412	316264569
JRMML-002501413	316264570
JRMML-002501414	316264571
JRMML-002501415	316264572
JRMML-002501416	316264573
JRMML-002501417	316264574
JRMML-002501418	316264575
JRMML-002501419	316264576
JRMML-002501420	316264577
JRMML-002501421	316264578
JRMML-002501422	316264579
JRMML-002501423	316264580
JRMML-002501424	316264581
JRMML-002501425	316264582
JRMML-002501426	316264583
JRMML-002501427	316264584
JRMML-002501428	316264585
JRMML-002501429	316264586
JRMML-002501430	316264587
JRMML-002501431	316264588
JRMML-002501432	316264589
JRMML-002501433	316264590
JRMML-002501434	316264591
JRMML-002501435	316264592
JRMML-002501436	316264593
JRMML-002501437	316264594
JRMML-002501438	316264595
JRMML-002501439	316264596
JRMML-002501440	316264597
JRMML-002501441	316264598
JRMML-002501442	316264599
JRMML-002501443	316264600
JRMML-002501444	316264601
JRMML-002501445	316264602
JRMML-002501446	316264603
JRMML-002501447	316264604
JRMML-002501448	316264605
JRMML-002501449	316264606
JRMML-002501450	316264607
JRMML-002501451	316264608
JRMML-002501452	316264609
JRMML-002501453	316264610
JRMML-002501454	316264611
JRMML-002501455	316264612
JRMML-002501456	316264613
JRMML-002501457	316264614
JRMML-002501458	316264615
JRMML-002501459	316264616
JRMML-002501460	316264617
JRMML-002501461	316264618
JRMML-002501462	316264619
JRMML-002501463	316264620
JRMML-002501464	316264621
JRMML-002501465	316264622
JRMML-002501466	316264623
JRMML-002501467	316264624
JRMML-002501468	316264625
JRMML-002501469	316264626
JRMML-002501470	316264627
JRMML-002501471	316264628
JRMML-002501472	316264629
JRMML-002501473	316264630
JRMML-002501474	316264631
JRMML-002501475	316264632
JRMML-002501476	316264633
JRMML-002501477	316264634
JRMML-002501478	316264635
JRMML-002501479	316264636
JRMML-002501480	316264637
JRMML-002501481	316264638
JRMML-002501482	316264639
JRMML-002501483	316264640
JRMML-002501484	316264641
JRMML-002501485	316264642
JRMML-002501486	316264643
JRMML-002501487	316264644
JRMML-002501488	316264645
JRMML-002501489	316264646
JRMML-002501490	316264647
JRMML-002501491	316264648
JRMML-002501492	316264649
JRMML-002501493	316264650
JRMML-002501494	316264651
JRMML-002501495	316264652
JRMML-002501496	316264653
JRMML-002501497	316264654
JRMML-002501498	316264655
JRMML-002501499	316264656
JRMML-002501500	316264657
JRMML-002501501	316264658
JRMML-002501502	316264659
JRMML-002501503	316264660
JRMML-002501504	316264661
JRMML-002501505	316264662
JRMML-002501506	316264663
JRMML-002501507	316264664
JRMML-002501508	316264665
JRMML-002501509	316264666
JRMML-002501510	316264667
JRMML-002501511	316264668
JRMML-002501512	316264669
JRMML-002501513	316264670
JRMML-002501514	316264671
JRMML-002501515	316264672
JRMML-002501516	316264673
JRMML-002501517	316264674
JRMML-002501518	316264675
JRMML-002501519	316264676
JRMML-002501520	316264677
JRMML-002501521	316264678
JRMML-002501522	316264679
JRMML-002501523	316264680
JRMML-002501524	316264681
JRMML-002501525	316264682
JRMML-002501526	316264683
JRMML-002501527	316264684
JRMML-002501528	316264685
JRMML-002501529	316264686
JRMML-002501530	316264687
JRMML-002501531	316264688
JRMML-002501532	316264689
JRMML-002501533	316264690
JRMML-002501534	316264691
JRMML-002501535	316264692
JRMML-002501536	316264693
JRMML-002501537	316264694
JRMML-002501538	316264695
JRMML-002501539	316264696
JRMML-002501540	316264697
JRMML-002501541	316264698
JRMML-002501542	316264699
JRMML-002501543	316264700
JRMML-002501544	316264701
JRMML-002501545	316264702
JRMML-002501546	316264703
JRMML-002501547	316264704
JRMML-002501548	316264705
JRMML-002501549	316264706
JRMML-002501550	316264707
JRMML-002501551	316264708
JRMML-002501552	316264709
JRMML-002501553	316264710
JRMML-002501554	316264711
JRMML-002501555	316264712
JRMML-002501556	316264713
JRMML-002501557	316264714
JRMML-002501558	316264715
JRMML-002501559	316264716
JRMML-002501560	316264717
JRMML-002501561	316264718
JRMML-002501562	316264719
JRMML-002501563	316264720
JRMML-002501564	316264721
JRMML-002501565	316264722
JRMML-002501566	316264723
JRMML-002501567	316264724
JRMML-002501568	316264725
JRMML-002501569	316264726
JRMML-002501570	316264727
JRMML-002501571	316264728
JRMML-002501572	316264729
JRMML-002501573	316264730
JRMML-002501574	316264731
JRMML-002501575	316264732
JRMML-002501576	316264733
JRMML-002501577	316264734
JRMML-002501578	316264735
JRMML-002501579	316264736
JRMML-002501580	316264737
JRMML-002501581	316264738
JRMML-002501582	316264739
JRMML-002501583	316264740
JRMML-002501584	316264741
JRMML-002501585	316264742
JRMML-002501586	316264743
JRMML-002501587	316264744
JRMML-002501588	316264745
JRMML-002501589	316264746
JRMML-002501590	316264747
JRMML-002501591	316264748
JRMML-002501592	316264749
JRMML-002501593	316264750
JRMML-002501594	316264751
JRMML-002501595	316264752
JRMML-002501596	316264753
JRMML-002501597	316264754
JRMML-002501598	316264755
JRMML-002501599	316264756
JRMML-002501600	316264757
JRMML-002501601	316264758
JRMML-002501602	316264759
JRMML-002501603	316264760
JRMML-002501604	316264761
JRMML-002501605	316264762
JRMML-002501606	316264763
JRMML-002501607	316264764
JRMML-002501608	316264765
JRMML-002501609	316264766
JRMML-002501610	316264767
JRMML-002501611	316264768
JRMML-002501612	316264769
JRMML-002501613	316264770
JRMML-002501614	316264771
JRMML-002501615	316264772
JRMML-002501616	316264773
JRMML-002501617	316264774
JRMML-002501618	316264775
JRMML-002501619	316264776
JRMML-002501620	316264777
JRMML-002501621	316264778
JRMML-002501622	316264779
JRMML-002501623	316264780
JRMML-002501624	316264781
JRMML-002501625	316264782
JRMML-002501626	316264783
JRMML-002501627	316264784
JRMML-002501628	316264785
JRMML-002501629	316264786
JRMML-002501630	316264787
JRMML-002501631	316264788
JRMML-002501632	316264789
JRMML-002501633	316264790
JRMML-002501634	316264791
JRMML-002501635	316264792
JRMML-002501636	316264793
JRMML-002501637	316264794
JRMML-002501638	316264795
JRMML-002501639	316264796
JRMML-002501640	316264797
JRMML-002501641	316264798
JRMML-002501642	316264799
JRMML-002501643	316264800
JRMML-002501644	316264801
JRMML-002501645	316264802
JRMML-002501646	316264803
JRMML-002501647	316264804
JRMML-002501648	316264805
JRMML-002501649	316264806
JRMML-002501650	316264807
JRMML-002501651	316264808
JRMML-002501652	316264809
JRMML-002501653	316264810
JRMML-002501654	316264811
JRMML-002501655	316264812
JRMML-002501656	316264813
JRMML-002501657	316264814
JRMML-002501658	316264815
JRMML-002501659	316264816
JRMML-002501660	316264817
JRMML-002501661	316264818
JRMML-002501662	316264819
JRMML-002501663	316264820
JRMML-002501664	316264821
JRMML-002501665	316264822
JRMML-002501666	316264823
JRMML-002501667	316264824
JRMML-002501668	316264825
JRMML-002501669	316264826
JRMML-002501670	316264827
JRMML-002501671	316264828
JRMML-002501672	316264829
JRMML-002501673	316264830
JRMML-002501674	316264831
JRMML-002501675	316264832
JRMML-002501676	316264833
JRMML-002501677	316264834
JRMML-002501678	316264835
JRMML-002501679	316264836
JRMML-002501680	316264837
JRMML-002501681	316264838
JRMML-002501682	316264839
JRMML-002501683	316264840
JRMML-002501684	316264841
JRMML-002501685	316264842
JRMML-002501686	316264843
JRMML-002501687	316264844
JRMML-002501688	316264845
JRMML-002501689	316264846
JRMML-002501690	316264847
JRMML-002501691	316264848
JRMML-002501692	316264849
JRMML-002501693	316264850
JRMML-002501694	316264851
JRMML-002501695	316264852
JRMML-002501696	316264853
JRMML-002501697	316264854
JRMML-002501698	316264855
JRMML-002501699	316264856
JRMML-002501700	316264857
JRMML-002501701	316264858
JRMML-002501702	316264859
JRMML-002501703	316264860
JRMML-002501704	316264861
JRMML-002501705	316264862
JRMML-002501706	316264863
JRMML-002501707	316264864
JRMML-002501708	316264865
JRMML-002501709	316264866
JRMML-002501710	316264867
JRMML-002501711	316264868
JRMML-002501712	316264869
JRMML-002501713	316264870
JRMML-002501714	316264871
JRMML-002501715	316264872
JRMML-002501716	316264873
JRMML-002501717	316264874
JRMML-002501718	316264875
JRMML-002501719	316264876
JRMML-002501720	316264877
JRMML-002501721	316264878
JRMML-002501722	316264879
JRMML-002501723	316264880
JRMML-002501724	316264881
JRMML-002501725	316264882
JRMML-002501726	316264883
JRMML-002501727	316264884
JRMML-002501728	316264885
JRMML-002501729	316264886
JRMML-002501730	316264887
JRMML-002501731	316264888
JRMML-002501732	316264889
JRMML-002501733	316264890
JRMML-002501734	316264891
JRMML-002501735	316264892
JRMML-002501736	316264893
JRMML-002501737	316264894
JRMML-002501738	316264895
JRMML-002501739	316264896
JRMML-002501740	316264897
JRMML-002501741	316264898
JRMML-002501742	316264899
JRMML-002501743	316264900
JRMML-002501744	316264901
JRMML-002501745	316264902
JRMML-002501746	316264903
JRMML-002501747	316264904
JRMML-002501748	316264905
JRMML-002501749	316264906
JRMML-002501750	316264907
JRMML-002501751	316264908
JRMML-002501752	316264909
JRMML-002501753	316264910
JRMML-002501754	316264911
JRMML-002501755	316264912
JRMML-002501756	316264913
JRMML-002501757	316264914
JRMML-002501758	316264915
JRMML-002501759	316264916
JRMML-002501760	316264917
JRMML-002501761	316264918
JRMML-002501762	316264919
JRMML-002501763	316264920
JRMML-002501764	316264921
JRMML-002501765	316264922
JRMML-002501766	316264923
JRMML-002501767	316264924
JRMML-002501768	316264925
JRMML-002501769	316264926
JRMML-002501770	316264927
JRMML-002501771	316264928
JRMML-002501772	316264929
JRMML-002501773	316264930
JRMML-002501774	316264931
JRMML-002501775	316264932
JRMML-002501776	316264933
JRMML-002501777	316264934
JRMML-002501778	316264935
JRMML-002501779	316264936
JRMML-002501780	316264937
JRMML-002501781	316264938
JRMML-002501782	316264939
JRMML-002501783	316264940
JRMML-002501784	316264941
JRMML-002501785	316264942
JRMML-002501786	316264943
JRMML-002501787	316264944
JRMML-002501788	316264945
JRMML-002501789	316264946
JRMML-002501790	316264947
JRMML-002501791	316264948
JRMML-002501792	316264949
JRMML-002501793	316264950
JRMML-002501794	316264951
JRMML-002501795	316264952
JRMML-002501796	316264953
JRMML-002501797	316264954
JRMML-002501798	316264955
JRMML-002501799	316264956
JRMML-002501800	316264957
JRMML-002501801	316264958
JRMML-002501802	316264959
JRMML-002501803	316264960
JRMML-002501804	316264961
JRMML-002501805	316264962
JRMML-002501806	316264963
JRMML-002501807	316264964
JRMML-002501808	316264965
JRMML-002501809	316264966
JRMML-002501810	316264967
JRMML-002501811	316264968
JRMML-002501812	316264969
JRMML-002501813	316264970
JRMML-002501814	316264971
JRMML-002501815	316264972
JRMML-002501816	316264973
JRMML-002501817	316264974
JRMML-002501818	316264975
JRMML-002501819	316264976
JRMML-002501820	316264977
JRMML-002501821	316264978
JRMML-002501822	316264979
JRMML-002501823	316264980
JRMML-002501824	316264981
JRMML-002501825	316264982
JRMML-002501826	316264983
JRMML-002501827	316264984
JRMML-002501828	316264985
JRMML-002501829	316264986
JRMML-002501830	316264987
JRMML-002501831	316264988
JRMML-002501832	316264989
JRMML-002501833	316264990
JRMML-002501834	316264991
JRMML-002501835	316264992
JRMML-002501836	316264993
JRMML-002501837	316264994
JRMML-002501838	316264995
JRMML-002501839	316264996
JRMML-002501840	316264997
JRMML-002501841	316264998
JRMML-002501842	316264999
JRMML-002501843	316265000
JRMML-002501844	316265001
JRMML-002501845	316265002
JRMML-002501846	316265003
JRMML-002501847	316265004
JRMML-002501848	316265005
JRMML-002501849	316265006
JRMML-002501850	316265007
JRMML-002501851	316265008
JRMML-002501852	316265009
JRMML-002501853	316265010
JRMML-002501854	316265011
JRMML-002501855	316265012
JRMML-002501856	316265013
JRMML-002501857	316265014
JRMML-002501858	316265015
JRMML-002501859	316265016
JRMML-002501860	316265017
JRMML-002501861	316265018
JRMML-002501862	316265019
JRMML-002501863	316265020
JRMML-002501864	316265021
JRMML-002501865	316265022
JRMML-002501866	316265023
JRMML-002501867	316265024
JRMML-002501868	316265025
JRMML-002501869	316265026
JRMML-002501870	316265027
JRMML-002501871	316265028
JRMML-002501872	316265029
JRMML-002501873	316265030
JRMML-002501874	316265031
JRMML-002501875	316265032
JRMML-002501876	316265033
JRMML-002501877	316265034
JRMML-002501878	316265035
JRMML-002501879	316265036
JRMML-002501880	316265037
JRMML-002501881	316265038
JRMML-002501882	316265039
JRMML-002501883	316265040
JRMML-002501884	316265041
JRMML-002501885	316265042
JRMML-002501886	316265043
JRMML-002501887	316265044
JRMML-002501888	316265045
JRMML-002501889	316265046
JRMML-002501890	316265047
JRMML-002501891	316265048
JRMML-002501892	316265049
JRMML-002501893	316265050
JRMML-002501894	316265051
JRMML-002501895	316265052
JRMML-002501896	316265053
JRMML-002501897	316265054
JRMML-002501898	316265055
JRMML-002501899	316265056
JRMML-002501900	316265057
JRMML-002501901	316265058
JRMML-002501902	316265059
JRMML-002501903	316265060
JRMML-002501904	316265061
JRMML-002501905	316265062
JRMML-002501906	316265063
JRMML-002501907	316265064
JRMML-002501908	316265065
JRMML-002501909	316265066
JRMML-002501910	316265067
JRMML-002501911	316265068
JRMML-002501912	316265069
JRMML-002501913	316265070
JRMML-002501914	316265071
JRMML-002501915	316265072
JRMML-002501916	316265073
JRMML-002501917	316265074
JRMML-002501918	316265075
JRMML-002501919	316265076
JRMML-002501920	316265077
JRMML-002501921	316265078
JRMML-002501922	316265079
JRMML-002501923	316265080
JRMML-002501924	316265081
JRMML-002501925	316265082
JRMML-002501926	316265083
JRMML-002501927	316265084
JRMML-002501928	316265085
JRMML-002501929	316265086
JRMML-002501930	316265087
JRMML-002501931	316265088
JRMML-002501932	316265089
JRMML-002501933	316265090
JRMML-002501934	316265091
JRMML-002501935	316265092
JRMML-002501936	316265093
JRMML-002501937	316265094
JRMML-002501938	316265095
JRMML-002501939	316265096
JRMML-002501940	316265097
JRMML-002501941	316265098
JRMML-002501942	316265099
JRMML-002501943	316265100
JRMML-002501944	316265101
JRMML-002501945	316265102
JRMML-002501946	316265103
JRMML-002501947	316265104
JRMML-002501948	316265105
JRMML-002501949	316265106
JRMML-002501950	316265107
JRMML-002501951	316265108
JRMML-002501952	316265109
JRMML-002501953	316265110
JRMML-002501954	316265111
JRMML-002501955	316265112
JRMML-002501956	316265113
JRMML-002501957	316265114
JRMML-002501958	316265115
JRMML-002501959	316265116
JRMML-002501960	316265117
JRMML-002501961	316265118
JRMML-002501962	316265119
JRMML-002501963	316265120
JRMML-002501964	316265121
JRMML-002501965	316265122
JRMML-002501966	316265123
JRMML-002501967	316265124
JRMML-002501968	316265125
JRMML-002501969	316265126
JRMML-002501970	316265127
JRMML-002501971	316265128
JRMML-002501972	316265129
JRMML-002501973	316265130
JRMML-002501974	316265131
JRMML-002501975	316265132
JRMML-002501976	316265133
JRMML-002501977	316265134
JRMML-002501978	316265135
JRMML-002501979	316265136
JRMML-002501980	316265137
JRMML-002501981	316265138
JRMML-002501982	316265139
JRMML-002501983	316265140
JRMML-002501984	316265141
JRMML-002501985	316265142
JRMML-002501986	316265143
JRMML-002501987	316265144
JRMML-002501988	316265145
JRMML-002501989	316265146
JRMML-002501990	316265147
JRMML-002501991	316265148
JRMML-002501992	316265149
JRMML-002501993	316265150
JRMML-002501994	316265151
JRMML-002501995	316265152
JRMML-002501996	316265153
JRMML-002501997	316265154
JRMML-002501998	316265155
JRMML-002501999	316265156
JRMML-002502000	316265157
JRMML-002502001	316265158
JRMML-002502002	316265159
JRMML-002502003	316265160
JRMML-002502004	316265161
JRMML-002502005	316265162
JRMML-002502006	316265163
JRMML-002502007	316265164
JRMML-002502008	316265165
JRMML-002502009	316265166
JRMML-002502010	316265167
JRMML-002502011	316265168
JRMML-002502012	316265169
JRMML-002502013	316265170
JRMML-002502014	316265171
JRMML-002502015	316265172
JRMML-002502016	316265173
JRMML-002502017	316265174
JRMML-002502018	316265175
JRMML-002502019	316265176
JRMML-002502020	316265177
JRMML-002502021	316265178
JRMML-002502022	316265179
JRMML-002502023	316265180
JRMML-002502024	316265181
JRMML-002502025	316265182
JRMML-002502026	316265183
JRMML-002502027	316265184
JRMML-002502028	316265185
JRMML-002502029	316265186
JRMML-002502030	316265187
JRMML-002502031	316265188
JRMML-002502032	316265189
JRMML-002502033	316265190
JRMML-002502034	316265191
JRMML-002502035	316265192
JRMML-002502036	316265193
JRMML-002502037	316265194
JRMML-002502038	316265195
JRMML-002502039	316265196
JRMML-002502040	316265197
JRMML-002502041	316265198
JRMML-002502042	316265199
JRMML-002502043	316265200
JRMML-002502044	316265201
[truncated: 536,173 more rows]
